# Supplementary material for: The impact of multifactorial stress combination on plant growth and survival
Source: New Phytol. 2021 Feb 18;230(3):1034–48. doi: 10.1111/nph.17232 (PMC8048544; doi:10.1111/nph.17232)
Supplement: Supplementary file 2 — Table S1 Genes significantly upregulated compared with control (P < 0.05) in Col seedlings subjected to salt stress. Table S2 Genes significantly upregulated compared with control (P < 0.05) in Col seedlings subjected to paraquat. Table S3 Genes significantly upregulated compared with control (P < 0.05) in Col seedlings subjected to high light stress. Table S4 Genes significantly upregulated compared with control (P < 0.05) in Col seedlings subjected to heat stress. Table S5 Genes significantly upregulated compared with control (P < 0.05) in Col seedlings subjected to salt + high light stress combination. Table S6 Genes significantly upregulated compared with control (P < 0.05) in Col seedlings subjected to paraquat + high light stress combination. Table S7 Genes significantly upregulated compared with control (P < 0.05) in Col seedlings subjected to salt + heat stress combination. Table S8 Genes significantly upregulated compared with control (P < 0.05) in Col seedlings subjected to paraquat + heat stress combination. Table S9 Genes significantly upregulated compared with control (P < 0.05) in Col seedlings subjected to salt + paraquat stress combination. Table S10 Genes significantly upregulated compared with control (P < 0.05) in Col seedlings subjected to high light + heat stress combination. Table S11 Genes significantly upregulated compared with control (P < 0.05) in Col seedlings subjected to salt + paraquat + high light stress combination. Table S12 Genes significantly upregulated compared with control (P < 0.05) in Col seedlings subjected to salt + paraquat + heat stress combination. Table S13 Genes significantly upregulated compared with control (P < 0.05) in Col seedlings subjected to salt + high light + heat stress combination. Table S14 Genes significantly upregulated compared with control (P < 0.05) in Col seedlings subjected to paraquat + high light + heat stress combination. Table S15 Genes significantly upregulated compared with control (P < 0.05) i [file NPH-230-1034-s001.xlsx]

## Sheet: Tables S1–S50 SI
New Phytologist Supporting Information
Article title: The impact of multifactorial stress combination on plant growth and survival
Authors: Sara I. Zandalinas, Soham Sengupta, Felix B. Fritschi, Rajeev K. Azad, Rachel Nechushtai and Ron Mittler.
Article acceptance date: 17 January 2021

## Sheet: 1
Table S1. Genes significantly upregulated compared to control (p < 0.05) in Col seedlings subjected to salt stress.
gene_id	Control	Salt	FoldChange	pvalue	FDR-adjusted_p-value(q-value)	Gene_description
AT4G27670	3.74904	20471.3	5460.41	9.24846e-225	3.17951e-223	Encodes Hsp21, a chloroplast located small heat shock protein. A structure model of Hsp21, obtained by homology modeling, single-particle electron microscopy, and lysine-specific chemical crosslinking, shows that the Hsp21 subunits are arranged in two hexameric discs, rotated by 25 degree in relation to each other.
AT1G53540	49.9209	199816	4002.64	0	0	HSP20-like chaperones superfamily protein
AT4G10250	10.9319	34978.7	3199.68	0	0	Columbia endomembrane-localized small heat shock protein
AT5G12020	49.2215	93431.3	1898.18	0	0	17.6 kDa class II heat shock protein
AT4G25200	40.3708	50810	1258.58	0	0	AtHSP23.6-mito mRNA, nuclear gene encoding mitochondrial
AT3G46230	16.2827	20127.3	1236.12	0	0	member of the class I small heat-shock protein (sHSP) family, which accounts for the majority of sHSPs in maturing seeds
AT5G59720	62.7879	66965	1066.53	0	0	encodes a low molecular weight heat shock protein that contains the heat shock element in the promoter region. Expression is induced in response to heat shock.
AT1G07400	100.492	82676	822.71	0	0	HSP20-like chaperones superfamily protein
AT1G72660	15.2528	8117.88	532.222	0	0	P-loop containing nucleoside triphosphate hydrolases superfamily protein
AT5G12030	161.261	80620.2	499.936	0	0	Encodes a cytosolic small heat shock protein with chaperone activity that is induced by heat and osmotic stress and is also expressed late in seed development.
AT4G37990	2.67189	1161.27	434.627	2.19661e-50	1.56489e-49	Encodes an aromatic alcohol:NADP+ oxidoreductase whose mRNA levels are increased in response to treatment with a variety of phytopathogenic bacteria. Though similar to mannitol dehydrogenases, this enzyme does not have mannitol dehydrogenase activity.
AT2G29500	419.884	173735	413.769	0	0	HSP20-like chaperones superfamily protein
AT1G71000	12.8312	5275.04	411.112	0	0	Chaperone DnaJ-domain superfamily protein
AT5G48570	613.097	161462	263.354	0	0	Encodes one of the 36 carboxylate clamp (CC)-tetratricopeptide repeat (TPR) proteins (Prasad 2010, Pubmed ID: 20856808) with potential to interact with Hsp90/Hsp70 as co-chaperones.
AT5G52655	0.266337	67.1273	252.039	6.45612e-11	1.67757e-10	hypothetical protein
AT3G09640	22.9807	5248.74	228.397	0	0	Encodes a cytosolic ascorbate peroxidase APX2. Ascorbate peroxidases are enzymes that scavenge hydrogen peroxide in plant cells. Eight types of APX have been described for Arabidopsis: three cytosolic (APX1, APX2, APX6), two chloroplastic types (stromal sAPX, thylakoid tAPX), and three microsomal (APX3, APX4, APX5) isoforms.
AT1G59860	48.8955	10456.4	213.852	0	0	HSP20-like chaperones superfamily protein
AT5G44430	2.405	508.821	211.568	1.23745e-48	8.53972e-48	Predicted to encode a PR (pathogenesis-related) protein. Belongs to the plant defensin (PDF) family with the following members: At1g75830/PDF1.1, At5g44420/PDF1.2a, At2g26020/PDF1.2b, At5g44430/PDF1.2c, At2g26010/PDF1.3, At1g19610/PDF1.4, At1g55010/PDF1.5, At2g02120/PDF2.1, At2g02100/PDF2.2, At2g02130/PDF2.3, At1g61070/PDF2.4, At5g63660/PDF2.5, At2g02140/PDF2.6, At5g38330/PDF3.1 and At4g30070/PDF…
AT5G20370	0.802216	168.952	210.607	1.36457e-19	4.85475e-19	serine-rich protein-like protein
AT2G47430	0.265789	55.6037	209.203	1.88853e-09	4.59494e-09	Encodes a putative plasma membrane-bound hybrid histidine kinase and cytokinin sensor that is expressed within the female gametophyte.
AT5G67310	2.67353	485.261	181.505	9.83736e-57	7.81714e-56	member of CYP81G
AT2G26150	104.845	17501.1	166.924	0	0	member of Heat Stress Transcription Factor (Hsf) family. Involved in response to misfolded protein accumulation in the cytosol. Regulated by alternative splicing and non-sense-mediated decay.
AT1G52560	38.7431	6450.21	166.487	0	0	HSP20-like chaperones superfamily protein
AT4G04025	2.68424	405.921	151.224	1.17263e-52	8.67927e-52	transcription repressor
AT1G66550	0.266337	38.2059	143.449	6.55797e-09	1.55367e-08	member of WRKY Transcription Factor; Group III
AT5G49920	2.41525	341.146	141.246	2.67791e-48	1.83693e-47	Octicosapeptide/Phox/Bem1p family protein
AT5G09610	1.0648	142.147	133.496	9.2011e-22	3.50296e-21	Encodes a member of the Arabidopsis Pumilio (APUM) proteins containing PUF domain (eight repeats of approximately 36 amino acids each). PUF proteins regulate both mRNA stability and translation through sequence-specific binding to the 3' UTR of target mRNA transcripts.
AT4G15040	0.265789	34.9088	131.34	3.31019e-08	7.5741e-08	Subtilisin-like serine endopeptidase family protein
AT5G58170	1.33004	168.014	126.322	1.93255e-24	7.98311e-24	Encodes a member of the glycerophosphodiester phosphodiesterase like (GDPD-like) family.
AT4G12400	597.591	74615.7	124.861	0	0	Encodes one of the 36 carboxylate clamp (CC)-tetratricopeptide repeat (TPR) proteins (Prasad 2010, Pubmed ID: 20856808) with potential to interact with Hsp90/Hsp70 as co-chaperones.
AT1G21550	28.8647	3374.63	116.912	0	0	Calcium-binding EF-hand family protein
AT5G03710	0.266337	29.9455	112.435	2.63327e-08	6.05375e-08	replication factor C large subunit
AT4G19430	0.266337	29.6286	111.245	2.57344e-08	5.92087e-08	hypothetical protein
AT5G52640	1556.19	172099	110.59	0	0	Encodes a cytosolic heat shock protein AtHSP90.1. AtHSP90.1 interacts with disease resistance signaling components SGT1b and RAR1 and is required for RPS2-mediated resistance. The mRNA is cell-to-cell mobile.
AT5G03210	45.7327	4836	105.745	0	0	Encodes a small polypeptide contributing to resistance to potyvirus.
AT3G12580	3221.92	326263	101.263	0	0	heat shock protein 70
AT5G54165	23.7808	2285.76	96.1179	2.04222e-289	9.39817e-288	Avr9/Cf-9 rapidly elicited protein
AT5G53710	7.20978	654.948	90.8416	6.58117e-105	9.59592e-104	hypothetical protein
AT1G18310	0.27009	23.1824	85.8322	1.60155e-06	3.34824e-06	glycosyl hydrolase family 81 protein
AT5G66020	1.07231	91.1197	84.9754	1.66576e-17	5.53936e-17	Mutants in this gene are unable to express female sterility in response to beta-aminobutyric acid, as wild type plants do. non-consensus AT donor splice site at exon 7, TA donor splice site at exon 10, AT acceptor splice at exon 13.
AT2G26020	2.39805	201.42	83.9935	5.91185e-31	2.89695e-30	Predicted to encode a PR (pathogenesis-related) protein. Belongs to the plant defensin (PDF) family with the following members: At1g75830/PDF1.1, At5g44420/PDF1.2a, At2g26020/PDF1.2b, At5g44430/PDF1.2c, At2g26010/PDF1.3, At1g19610/PDF1.4, At1g55010/PDF1.5, At2g02120/PDF2.1, At2g02100/PDF2.2, At2g02130/PDF2.3, At1g61070/PDF2.4, At5g63660/PDF2.5, At2g02140/PDF2.6, At5g38330/PDF3.1 and At4g30070/PDF…
AT5G12000	1.32894	105.778	79.5955	6.17422e-20	2.22131e-19	kinase with adenine nucleotide alpha hydrolases-like domain-containing protein
AT4G21320	356.354	28262.9	79.3114	0	0	Encodes heat-stress-associated 32-kD protein. Up-regulated by heat shock. Thermotolerance in a knockout mutant was compromised following a long recovery period (> 24 h) after acclimation heat shock treatment.
AT1G54590	0.266337	20.1576	75.6846	1.8125e-06	3.7757e-06	pre-mRNA-splicing factor-like protein
AT1G01310	1.34185	100.529	74.9181	3.41057e-20	1.2367e-19	CAP (Cysteine-rich secretory proteins, Antigen 5, and Pathogenesis-related 1 protein) superfamily protein
AT1G17870	350.567	25961.4	74.0555	0	0	S2P-like putative metalloprotease, also contain transmembrane helices near their C-termini and many of them, five of seven, contain a conserved zinc-binding motif HEXXH. Homolog of EGY1. Each of the EGY1 and EGY-like proteins share two additional highly conserved motifs, the previously reported NPDG motif (aa 442?454 in EGY1, Rudner et al., 1999) and a newly defined GNLR motif (aa 171?179 in EGY1…
AT1G30455	0.27009	19.7711	73.2018	1.19595e-06	2.52017e-06	cyclin/Brf1-like TBP-binding domain-containing protein
AT5G64510	142.101	10251.8	72.1446	0	0	Encodes Tunicamycin Induced 1(TIN1), a plant-speci_x001E_c ER stress-inducible protein. TIN1 mutation affects pollen surface morphology. Transcriptionally induced by treatment with the N-linked glyclsylation inhibitor tunicamycin.
AT1G09163	0.266337	18.8801	70.8881	7.4872e-07	1.59594e-06	None
AT4G15210	5.08769	346.346	68.0752	5.56531e-43	3.48326e-42	cytosolic beta-amylase expressed in rosette leaves and inducible by sugar. RAM1 mutants have reduced beta amylase in leaves and stems.
AT5G15250	2.67674	179.214	66.9524	6.37431e-39	3.70988e-38	Encodes an FtsH protease that is localized to the chloroplast. AtFtsH6 is involved in the degradation of both Lhcb3 and Lhcb1 during senescence and high-light acclimation.
AT4G29770	3.47035	232.233	66.9191	2.3565e-49	1.64747e-48	Target of trans acting-siR480/255. Testing.
AT5G43455	0.265789	17.6617	66.45	1.25156e-06	2.63459e-06	pre-tRNA tRNA-Ala (anticodon: AGC);(source:Araport11, TAIR10)
AT1G54050	426.21	26497.6	62.1704	0	0	HSP20-like chaperones superfamily protein
AT4G01160	0.27009	16.6658	61.7046	3.9722e-06	8.09847e-06	Encodes a member of LRB BTB family. It does not appear to participate in red light responses like LRB1 and LRB2.
ATMG00630	2.67939	162.853	60.7799	4.87128e-36	2.67936e-35	hypothetical protein
AT1G53550	0.266337	16.0645	60.3165	1.62398e-06	3.39404e-06	F-box family protein
AT4G07190	0.54018	32.4853	60.1378	2.46526e-08	5.68094e-08	Natural antisense transcript overlaps with AT4G23890
AT5G25450	109.342	6508.37	59.5233	0	0	Cytochrome bd ubiquinol oxidase, 14kDa subunit
AT5G44420	10.3965	612.538	58.9177	2.48956e-82	2.81239e-81	Encodes an ethylene- and jasmonate-responsive plant defensin. mRNA levels are not responsive to salicylic acid treatment; although jasmonate and salicylic acid can act synergistically to enhance the expression of this gene. Belongs to the plant defensin (PDF) family with the following members: At1g75830/PDF1.1, At5g44420/PDF1.2a, At2g26020/PDF1.2b, At5g44430/PDF1.2c, At2g26010/PDF1.3, At1g19610/P…
AT2G38590	0.797366	45.9459	57.6221	2.21913e-09	5.37934e-09	F-box and associated interaction domains-containing protein
ATMG00665	0.265789	15.175	57.0942	3.62778e-06	7.41528e-06	Mitochondrial NADH dehydrogenase subunit 5. The gene is trans-spliced from three different pre-cursors, NAD5a, NAD5b and NAD5c.
AT5G51440	796.316	45108.6	56.6466	0	0	HSP20-like chaperones superfamily protein
AT3G63052	0.536427	30.3376	56.5549	8.84896e-08	1.98035e-07	This gene encodes a small protein and has either evidence of transcription or purifying selection.
AT3G53830	179.171	10126.3	56.5173	0	0	Regulator of chromosome condensation (RCC1) family protein
AT3G54550	0.265789	14.9867	56.3859	2.55446e-05	4.92401e-05	DNA-directed RNA polymerase subunit beta-beta protein, putative (DUF506)
AT1G74310	1097.8	60609.3	55.2097	0	0	Encodes ClpB1, which belongs to the Casein lytic proteinase/heat shock protein 100 (Clp/Hsp100) family. Involved in refolding of proteins which form aggregates under heat stress. Also known as AtHsp101. AtHsp101 is a cytosolic heat shock protein required for acclimation to high temperature.
AT3G52080	0.265789	14.2661	53.6747	3.13e-05	5.99905e-05	encodes a cation:proton exchanger expressed in pollen
AT2G26010	18.1175	971.507	53.6227	5.64254e-120	9.56133e-119	Predicted to encode a PR (pathogenesis-related) protein. Belongs to the plant defensin (PDF) family with the following members: At1g75830/PDF1.1, At5g44420/PDF1.2a, At2g26020/PDF1.2b, At5g44430/PDF1.2c, At2g26010/PDF1.3, At1g19610/PDF1.4, At1g55010/PDF1.5, At2g02120/PDF2.1, At2g02100/PDF2.2, At2g02130/PDF2.3, At1g61070/PDF2.4, At5g63660/PDF2.5, At2g02140/PDF2.6, At5g38330/PDF3.1 and At4g30070/PDF…
AT1G59865	10.1286	542.733	53.5841	8.32108e-124	1.46392e-122	transmembrane protein
AT2G30830	0.799012	42.3643	53.0208	8.37665e-10	2.07115e-09	encodes a protein whose sequence is similar to 2-oxoglutarate-dependent dioxygenase
AT3G63320	1.88258	99.8104	53.018	9.35608e-24	3.78208e-23	Protein phosphatase 2C family protein
AT5G53680	1.60818	83.6569	52.0195	2.11144e-21	7.95765e-21	RNA-binding (RRM/RBD/RNP motifs) family protein
AT5G05220	10.9803	558.382	50.8529	1.69894e-123	2.98292e-122	hypothetical protein
AT2G19890	0.81027	40.7363	50.275	2.56026e-10	6.47059e-10	hypothetical protein
AT4G16740	0.27009	13.5784	50.2738	0.000108099	0.00019898	Encodes an (E,E)-alpha-farnesene synthase in the Col ecotype of Arabidopsis. This enzyme can also catalyze the formation of (E)-beta-ocimene as well as trace amounts of myrcene and other related compounds in vitro. The cytosolic localization of the protein may make it favor (E,E)-alpha-farnesene biosynthesis because the precursor of this product, FPP, is primarily cytosolic. Transcript levels for…
AT1G07540	0.266337	13.2803	49.8627	4.86041e-05	9.18806e-05	Arabidopsis thaliana telomere-binding protein, putative (At1g07540)
AT1G16030	605.273	29992.6	49.5522	0	0	heat shock protein 70B
AT2G47180	823.572	40535.5	49.2191	0	0	GolS1 is a galactinol synthase that catalyzes the formation of galactinol from UDP-galactose and myo-inositol. GolS1 transcript levels rise in response to methyl viologen, an oxidative damage-inducing agent. Plants over-expressing GolS1 have increased tolerance to salt, chilling, and high-light stress.
AT3G09750	0.27009	13.2515	49.0632	1.94452e-05	3.77715e-05	Galactose oxidase/kelch repeat superfamily protein
AT2G16450	0.27009	13.243	49.0318	2.07499e-05	4.02284e-05	F-box and associated interaction domains-containing protein
AT4G36490	3.20191	155.648	48.6111	4.49094e-37	2.51821e-36	SEC14-like 12
AT5G54950	1.61303	76.9962	47.7338	4.25954e-19	1.49494e-18	Aconitase family protein
AT5G03204	0.532675	25.3565	47.6023	3.37872e-07	7.34278e-07	This gene encodes a small protein and has either evidence of transcription or purifying selection.
AT1G03070	73.2189	3439.33	46.9733	0	0	Bax inhibitor-1 family protein
AT5G12990	0.27009	12.3773	45.8267	3.40244e-05	6.5041e-05	Member of a large family of putative ligands homologous to the Clavata3 gene. Consists of a single exon.
AT2G07652	0.532675	24.2781	45.5778	3.49697e-07	7.59347e-07	hypothetical protein
AT2G32120	385.325	17462.5	45.319	0	0	heat-shock protein 70T-2
AT2G17850	1.86537	84.3841	45.2372	4.00466e-14	1.18389e-13	Rhodanese/Cell cycle control phosphatase superfamily protein
AT3G63350	2.93877	132.049	44.9333	3.29289e-35	1.77838e-34	member of Heat Stress Transcription Factor (Hsf) family
ATMG00130	0.535879	23.9248	44.6458	3.63773e-07	7.89519e-07	hypothetical protein
AT5G55020	1.60818	71.3865	44.3895	1.3042e-18	4.50376e-18	Encodes a putative transcription factor, member of the R2R3 factor gene family (MYB120).
AT4G33465	0.27009	11.9813	44.3604	0.000195759	0.000353526	Encodes a member of a family of small, secreted, cysteine rich proteins with sequence similarity to SCR (S locus cysteine-rich protein).
ATMG00150	0.54018	23.7162	43.9042	2.83917e-07	6.1938e-07	transmembrane protein
AT5G02635	0.266337	11.6861	43.8771	4.26065e-05	8.08984e-05	None
AT2G24320	0.531577	23.1601	43.5686	7.3761e-07	1.57277e-06	alpha/beta-Hydrolases superfamily protein
AT1G32880	4.81869	204.074	42.3506	1.10144e-49	7.75204e-49	ARM repeat superfamily protein
AT2G32050	0.27009	11.3463	42.0094	0.00014995	0.000273301	cell cycle control-like protein (DUF572)
AT4G39345	0.266337	11.1753	41.959	0.000104204	0.000192099	pre-tRNA tRNA-His (anticodon: GTG);(source:Araport11, TAIR10)
AT2G40580	0.532126	22.3029	41.9129	1.47594e-06	3.09451e-06	Protein kinase superfamily protein
AT2G20560	512.545	21372.2	41.6982	0	0	DNAJ heat shock family protein
AT2G17180	0.265789	10.9726	41.2831	5.86749e-05	0.000110346	Target promoter of the male germline-specific transcription factor DUO1.
AT2G30240	0.54018	22.1413	40.9888	3.24695e-06	6.65449e-06	Encodes a plasma membrane localized potassium transporter.
AT5G04380	36.6265	1449.69	39.5802	6.26957e-281	2.78269e-279	S-adenosyl-L-methionine-dependent methyltransferases superfamily protein
AT1G60720	0.266337	10.5308	39.5393	0.000107684	0.000198249	RNA-directed DNA polymerase (reverse transcriptase)-related family protein
AT2G07665	0.265789	10.4359	39.2638	4.03782e-05	7.67954e-05	hypothetical protein
AT5G26150	0.536427	21.0039	39.1553	9.41564e-07	1.99581e-06	protein kinase family protein
AT3G17620	0.801667	31.0168	38.6903	2.44528e-08	5.63688e-08	F-box and associated interaction domains-containing protein
AT2G32885	0.27009	10.4215	38.5852	6.00402e-05	0.000112832	Encodes a Rapid ALkalinization Factor (RALF) family protein
AT2G27280	1.33059	51.1513	38.4426	1.07661e-13	3.1295e-13	coiled-coil protein (DUF2040)
AT3G43970	0.532126	20.3266	38.1988	7.4455e-07	1.58731e-06	hypothetical protein
AT1G07460	0.81027	30.0574	37.0955	2.58067e-08	5.93647e-08	Concanavalin A-like lectin family protein
AT5G45630	24.6135	905.043	36.7701	4.82082e-188	1.3297e-186	senescence regulator (Protein of unknown function, DUF584)
AT4G20900	0.265789	9.71526	36.5526	7.62318e-05	0.0001421	Encodes a tetratricopeptide repeat protein required for cell cycle exit after meiosis II.ms5 mutants are male sterile, pollen tetrads undergo an extra round of division after meiosis II without chromosome replication, resulting in chromosome abnormalities. Gene product has some similarity to SCP1, a rat synaptonemal complex protein.
AT3G21520	10.6731	390.075	36.5475	3.13581e-81	3.5062e-80	Encodes a protein is directly or indirectly involved in membrane fission during breakdown of the ER and the tonoplast during leaf senescence and in membrane fusion during vacuole biogenesis in roots. The mRNA is cell-to-cell mobile.
AT5G37670	106.781	3896.72	36.4927	0	0	HSP20-like chaperones superfamily protein
ATMG00520	0.265789	9.66414	36.3602	5.72445e-05	0.000107741	Intron maturase, type II family protein
AT3G12190	0.265789	9.61541	36.1769	0.000167739	0.000304579	golgin family A protein
ATMG01400	0.27009	9.76556	36.1567	6.85382e-05	0.000128187	hypothetical protein
AT5G19360	1.0648	38.3148	35.9831	5.51321e-11	1.43726e-10	member of Calcium Dependent Protein Kinase
AT3G21880	1.60818	57.2972	35.6285	8.8801e-16	2.79019e-15	B-box type zinc finger protein with CCT domain-containing protein
AT4G32630	3.7571	133.531	35.5411	7.13311e-35	3.82323e-34	ArfGap/RecO-like zinc finger domain-containing protein
AT5G49600	0.265789	9.43859	35.5116	0.000130462	0.000238693	plant/protein (Protein of unknown function, DUF538)
AT2G47115	0.266337	9.24679	34.7183	0.000712165	0.00123159	protein rolling protein
AT1G06810	0.266337	9.09368	34.1435	0.000197988	0.000357328	endonuclease/glycosyl hydrolase
AT1G09510	0.531577	18.0603	33.9748	6.4961e-05	0.000121801	similar to Eucalyptus gunnii alcohol dehydrogenase of unknown physiological function (GI:1143445), Vigna unguiculata (gi:1854445), NOT a cinnamyl-alcohol dehydrogenase
AT1G19040	0.797366	26.976	33.8313	1.15425e-05	2.28043e-05	NAC (No Apical Meristem) domain transcriptional regulator superfamily protein
AT5G05070	0.265789	8.88747	33.4381	0.000331541	0.000588765	DHHC-type zinc finger family protein
AT3G59030	1.86326	61.4629	32.9867	2.79171e-15	8.61927e-15	Encodes a proton antiporter. Involved in the transportation of proanthocyanidin precursors into the vacuole. In vitro transport experiments showed that cyanidin-3-O-glucoside (anthocyanin) was an effective substrate, whereas the proanthocyanidin precursor epicatechin was not transported. However catechin-3-O-glucoside inhibited anthocyanin transport in a dose-dependent manner suggesting that glyc…
AT5G44065	0.535879	17.3829	32.438	7.77352e-06	1.55405e-05	This gene encodes a small protein and has either evidence of transcription or purifying selection.
AT1G21529	0.531577	17.0589	32.091	2.40578e-06	4.97484e-06	DRIR is a 755 nt long non coding RNA. Over-expression results in plants with increased salt and drought tolerance and ABA sensitivity. DRIR probably regulates the accumulation of genes involved in drought stress response. DRIR likely acts as a regulator of drought stress responsive gene expression.
AT3G46340	0.535879	17.1672	32.0356	1.31114e-05	2.58009e-05	Leucine-rich repeat protein kinase family protein
AT1G70720	0.27009	8.61812	31.9083	0.00014261	0.000260356	Plant invertase/pectin methylesterase inhibitor superfamily protein
AT4G11730	0.265789	8.36022	31.4544	0.000888607	0.00152217	Cation transporter/ E1-E2 ATPase family protein
AT3G08435	0.266337	8.31347	31.2141	0.00146268	0.00246341	None
AT2G27570	0.265789	8.16052	30.703	0.000245701	0.000440532	P-loop containing nucleoside triphosphate hydrolases superfamily protein
AT2G29470	2.3975	73.5898	30.6944	3.37083e-20	1.22263e-19	Encodes glutathione transferase belonging to the tau class of GSTs. Naming convention according to Wagner et al. (2002).
AT3G19700	0.532675	16.3353	30.6665	1.6004e-05	3.12724e-05	Encodes leucine rich repeat (LRR) kinase. Iku2-3 identified in a screen for mutants with abnormal endosperm. Sporophytic recessive mutants have reduced embryo and endosperm size. Seed size is also reduced and the shape is abnormal suggesting an interaction between the endosperm and cell elongation in the integuments.
AT2G40925	1.60178	47.6853	29.7703	1.03708e-12	2.91166e-12	F-box and associated interaction domains-containing protein
AT5G01680	0.266337	7.92394	29.7515	0.000297874	0.000530739	member of Putative Na+/H+ antiporter family
AT5G12110	640.979	18753.4	29.2575	0	0	elongation factor 1-beta 1
AT1G16760	0.27009	7.90105	29.2534	0.000513816	0.000897928	kinase with adenine nucleotide alpha hydrolases-like domain-containing protein
AT3G25573	0.27009	7.6173	28.2028	0.00108866	0.0018518	transmembrane protein
AT3G09400	18.1863	501.602	27.5813	3.38644e-99	4.65321e-98	Similar to POLTERGEIST (POL) protein phosphatase 2C. No phenotype observed in plants homozygous for a null allele. Ubiquitously expressed.
AT3G04410	1.87827	51.5607	27.4511	2.05426e-14	6.14077e-14	NAC (No Apical Meristem) domain transcriptional regulator superfamily protein
AT4G28140	53.2383	1460.83	27.4394	1.26823e-291	5.8984e-290	encodes a member of the DREB subfamily A-6 of ERF/AP2 transcription factor family. The protein contains one AP2 domain. There are 8 members in this subfamily including RAP2.4.
AT2G27270	0.531577	14.5355	27.344	6.83496e-05	0.000127853	transmembrane protein
AT2G07739	3.46879	94.7976	27.3287	9.49012e-29	4.40515e-28	Ycf1 protein
AT1G29870	0.27009	7.32269	27.112	0.0203717	0.0304797	tRNA synthetase class II (G, H, P and S) family protein
ATMG00690	14.9688	404.24	27.0055	1.29796e-120	2.21948e-119	FO-ATPase subunit
AT1G61800	25.1437	674.953	26.8438	3.30847e-203	1.00795e-201	glucose6-Phosphate/phosphate transporter 2. Expression is upregulated in the shoot of cax1/cax3 mutant. The mRNA is cell-to-cell mobile.
AT1G66390	1.33059	35.5445	26.7134	1.13672e-11	3.05911e-11	production of anthocyanin pigment 2 protein (PAP2)
AT4G27790	1.06425	28.3037	26.595	2.93943e-08	6.74635e-08	Calcium-binding EF hand family protein
AT2G33380	601.188	15869.5	26.3969	0	0	Encodes a calcium binding protein whose mRNA is induced upon treatment with NaCl, ABA and in response to desiccation. mRNA expression under drought conditions is apparent particularly in leaves and flowers. Isoform of caleosin with a role as a peroxygenase involved in oxylipin metabolism during biotic and abiotic stress. Involved in the production of 2-hydroxy-octadecatrienoic acid. The peroxygen…
AT5G13170	29.9568	785.429	26.2187	1.093e-159	2.49526e-158	Encodes a member of the SWEET sucrose efflux transporter family proteins.
AT2G41230	1.60068	41.3589	25.8383	6.82324e-12	1.85357e-11	Encodes an ER-localized plant hormone-responsive gene and appears to act redundantly with ARGOS and ARL during organ growth. Over-expression modifies plant sensitivity to ethylene, leading to improved drought tolerance.
AT3G09450	20.2953	524.311	25.8341	1.08307e-134	2.06318e-133	fusaric acid resistance family protein
AT1G30473	0.27009	6.93258	25.6677	0.000706897	0.0012228	Heavy metal transport/detoxification superfamily protein
AT1G65425	0.27009	6.90673	25.572	0.00286931	0.00470582	F-box/kelch-repeat protein
AT1G13890	0.531577	13.5556	25.5006	0.000183257	0.000331518	Encodes a member of a gene family homologous to mammalian SNAP25, a type of SNARE proteins with two chains. There are three members in Arabidopsis: SNAP30, SNAP29, and SNAP33.
AT2G23190	1.068	26.8055	25.0987	1.02804e-09	2.53255e-09	member of CYP81D
AT2G17680	0.265789	6.66817	25.0883	0.00029191	0.000520571	DUF241 domain protein, putative (DUF241)
AT4G06315	0.27009	6.73131	24.9225	0.00045788	0.000803926	None
AT2G46240	692.556	17254.7	24.9145	0	0	A member of Arabidopsis BAG (Bcl-2-associated athanogene) proteins, plant homologs of mammalian regulators of apoptosis. Expression of BAG6 in leaves was strongly induced by heat stress. Knockout mutants exhibited enhanced susceptibility to fungal pathogen Botrytis cinerea. Plant BAG proteins are multi-functional and remarkably similar to their animal counterparts, as they regulate apoptotic-like…
AT1G73510	1.59638	39.5735	24.7896	4.85531e-10	1.21364e-09	hypothetical protein
AT3G09350	987.272	24261.6	24.5744	0	0	Encodes one of the Arabidopsis orthologs of the human Hsp70-binding protein 1 (HspBP-1) and yeast Fes1p: Fes1A (AT3G09350), Fes1B (AT3G53800), Fes1C (AT5G02150). Fes1A is cytosolic and associates with cytosolic Hsp70. Mutants showed increased heat-sensitive phenotype suggestion the involvement of Fes1A in acquired thermotolerance. Does not have nucleotide exchange factor activity in vitro.
AT2G24681	2.40344	58.9803	24.5399	2.63395e-18	9.00211e-18	AP2/B3-like transcriptional factor family protein
AT5G51760	12.051	294.768	24.4601	2.52245e-77	2.68424e-76	Encodes AHG1 (ABA-hypersensitive germination 1), a putative protein phosphatase 2C (PP2C). Expressed in seeds. AHG1 functions in seed development and germination.
AT4G17580	0.27009	6.54247	24.2233	0.000485672	0.000850785	Bax inhibitor-1 family protein
AT4G14104	0.27009	6.54247	24.2233	0.00320802	0.00523742	capsid-like protein
AT1G07900	22.4293	538.392	24.004	1.23315e-137	2.38721e-136	LOB domain-containing protein 1
AT5G04010	0.802216	18.9849	23.6656	1.43093e-06	3.00253e-06	F-box family protein
AT1G19500	2.14461	50.7403	23.6594	1.21199e-14	3.65422e-14	hypothetical protein
AT2G40560	0.27009	6.37652	23.6089	0.00305393	0.00499673	Protein kinase superfamily protein
AT2G05365	2.41095	56.8028	23.5604	5.28454e-19	1.84825e-18	None
AT5G51420	0.532126	12.5259	23.5394	2.20797e-05	4.27339e-05	long-chain-alcohol O-fatty-acyltransferase family protein / wax synthase family protein
AT3G55210	1.60068	37.6776	23.5385	2.30524e-11	6.12032e-11	NAC domain containing protein 63
AT5G56570	0.265789	6.24136	23.4824	0.00305239	0.00499453	Leucine-rich repeat (LRR) family protein
AT3G46090	18.6861	434.655	23.2609	4.08876e-65	3.67932e-64	C2H2 and C2HC zinc fingers superfamily protein
AT1G43171	0.265789	6.15295	23.1498	0.0150117	0.0228128	B3 domain protein
AT5G08090	0.266337	6.05252	22.725	0.00249868	0.0041222	transmembrane protein
AT1G61120	2.66337	59.8801	22.4828	9.43792e-15	2.85609e-14	Encodes a geranyllinalool synthase that produces a precursor to TMTT, a volatile plant defense C16-homoterpene. GES transcript levels rise in response to alamethicin, a fungal peptide mixture that damages membranes. This transcriptional response is blocked in JA biosynthetic and JA signaling mutants, but GES transcript levels still rise in response to alamethicin in mutants with salicylic acid an…
AT1G55660	0.265789	5.95761	22.4148	0.00434859	0.00700878	FOF2, is the F-box protein family. Overexpression of FOF2 results in delayed transitions to flowering under both LD and SD conditions.
AT3G59900	68.9585	1539.88	22.3306	3.51353e-234	1.26079e-232	Encodes ARGOS (Auxin-Regulated Gene Involved in Organ Size). Inducible by auxin. Involved in lateral organ size control. Transgenic plants expressing sense or antisense ARGOS cDNA display enlarged or reduced aerial organs, respectively. The alteration in organ size is attributable mainly to changes in cell number and the duration of organ growth.
AT1G05100	47.3199	1053.56	22.2646	1.91153e-256	7.60869e-255	member of MEKK subfamily
AT2G33690	0.266337	5.82894	21.8856	0.00113088	0.00192113	Late embryogenesis abundant protein, group 6
AT4G13300	9.91013	215.801	21.7758	6.54319e-50	4.62128e-49	Catalyzes the conversion of farnesyl diphosphate to (Z)-gamma-bisabolene and the additional minor products E-nerolidol and alpha-bisabolol. Expressed in cortex and sub-epidermal layers of roots, leaf hydathodes and flower stigmata. Induced by wounding.
AT3G18810	0.265789	5.73205	21.5662	0.00309943	0.00506864	Encodes a member of the proline-rich extensin-like receptor kinase (PERK) family. This family consists of 15 predicted receptor kinases (PMID: 15653807).
AT4G02655	0.265789	5.65945	21.293	0.00156803	0.00263305	transmembrane protein
AT1G09500	241.802	5147.92	21.2898	0	0	similar to Eucalyptus gunnii alcohol dehydrogenase of unknown physiological function (GI:1143445), Vigna unguiculata (gi:1854445), NOT a cinnamyl-alcohol dehydrogenase
AT3G52350	0.27009	5.67739	21.0204	0.00246084	0.00406335	D111/G-patch domain-containing protein
AT3G16600	0.799012	16.5336	20.6925	3.18705e-05	6.10528e-05	SNF2 domain-containing protein / helicase domain-containing protein / zinc finger protein-like protein
AT2G30690	7.21518	148.515	20.5837	2.5615e-42	1.58618e-41	lateral signaling target-like protein (Protein of unknown function, DUF593)
AT5G60380	1.0691	21.7856	20.3774	6.73765e-06	1.35212e-05	transmembrane protein, putative (DUF239)
AT5G08730	1.33919	27.0361	20.1884	1.66071e-08	3.85677e-08	IBR domain-containing protein
AT5G51990	0.805969	16.2469	20.1582	3.2665e-06	6.69195e-06	encodes a member of the DREB subfamily A-1 of ERF/AP2 transcription factor family (CBF4). The protein contains one AP2 domain. There are six members in this subfamily, including CBF1, CBF2, and CBF3. This gene is involved in response to drought stress and abscisic acid treatment, but not to low temperature.
AT3G24500	1486.03	29670.3	19.9662	0	0	One of three genes in A. thaliana encoding multiprotein bridging factor 1, a highly conserved transcriptional coactivator. May serve as a bridging factor between a bZIP factor and TBP. Its expression is specifically elevated in response to pathogen infection, salinity, drought, heat, hydrogen peroxide, and application of abscisic acid or salicylic acid. Constitutive expression enhances the tolera…
AT4G38190	0.266337	5.30663	19.9245	0.00359876	0.00584624	encodes a gene similar to cellulose synthase
AT3G09785	1.60013	31.8424	19.8998	1.39853e-11	3.74833e-11	None
AT1G20925	1.33544	26.483	19.831	2.17884e-09	5.28414e-09	Auxin efflux carrier family protein
AT4G23493	102.124	2023.67	19.8159	0	0	hypothetical protein
AT2G14690	0.802764	15.841	19.733	3.05808e-06	6.27967e-06	Encodes a putative glycosyl hydrolase family 10 protein (xylanase).
AT1G60190	192.477	3783.25	19.6556	0	0	Encodes PUB19, a plant U-box armadillo repeat protein. Involved in salt inhibition of germination together with PUB18. The mRNA is cell-to-cell mobile.
AT1G64820	2.93502	57.6843	19.6538	2.2783e-17	7.54381e-17	MATE efflux family protein
AT2G07806	0.27009	5.27288	19.5227	0.00134697	0.0022732	hypothetical protein
AT1G07663	0.535879	10.4568	19.5133	0.000127316	0.0002331	Natural antisense transcript overlaps with AT1G50660
AT4G30380	0.265789	5.16949	19.4496	0.0079767	0.0124865	Encodes a Plant Natriuretic Peptide (PNP). PNPs are a class of systemically mobile molecules distantly related to expansins; their biological role has remained elusive.
AT4G15200	1.07661	20.7425	19.2665	1.41514e-06	2.9706e-06	Actin nucleation factor that directs the formation of actin cables in pollen tubes. Involved in cytoplasmic streaming and polarized growth in pollen tubes.
AT5G59310	63.686	1223.77	19.2157	7.2284e-34	3.78158e-33	Encodes a member of the lipid transfer protein family. Proteins of this family are generally small (~9 kD), basic, expressed abundantly and contain eight Cys residues. The proteins can bind fatty acids and acylCoA esters and can transfer several different phospholipids. They are localized to the cell wall. The mRNA is present in flowers and siliques, and is strongly up-regulated by abscisic acid.…
AT5G39400	0.536427	10.3052	19.2109	0.000335231	0.000595036	Calcium/lipid-binding (CaLB) phosphatase
AT2G19230	0.532675	10.1263	19.0102	0.00193062	0.00321639	Leucine-rich repeat transmembrane protein kinase protein
AT1G15990	8.81476	167.047	18.9508	8.84297e-50	6.23213e-49	Encodes a plasma membrane localized member of the cyclic nucleotide gated channel (CNGC) family that is essential for male reproductive fertility.
AT1G52890	28.8476	542.093	18.7916	3.26263e-122	5.67521e-121	encodes a NAC transcription factor whose expression is induced by drought, high salt, and abscisic acid. This gene binds to ERD1 promoter in vitro.
AT3G63060	34.7432	651.763	18.7594	6.78855e-108	1.02398e-106	EDL3 is an F-box protein involved that mediated the regulation of abscisic acid signalling.
AT3G03535	0.532675	9.92797	18.638	0.000197285	0.000356158	Natural antisense transcript overlaps with AT3G17800
AT1G67623	1.07285	19.9579	18.6026	1.88707e-07	4.1523e-07	F-box family protein
AT3G29970	0.532126	9.86541	18.5396	0.000299528	0.000533432	B12D protein
AT2G38240	12.0214	222.767	18.5308	1.91165e-58	1.56019e-57	One of 4 paralogs encoding a 2-oxoglutarate/Fe(II)-dependent oxygenases that hydroxylates JA to 12-OH-JA.
AT5G25600	3.21426	59.5295	18.5204	1.60563e-13	4.64205e-13	putative nucleic-acid protein
AT3G22510	0.265789	4.90566	18.457	0.00686699	0.0108276	Pre-rRNA-processing protein TSR2, conserved region
AT2G27505	0.27009	4.96822	18.3947	0.000970661	0.00165689	FBD-like domain family protein
AT4G39360	11.2407	205.714	18.3008	8.29395e-63	7.1944e-62	hypothetical protein
AT5G35090	0.27009	4.90863	18.174	0.0233304	0.0346652	hypothetical protein
AT1G80470	0.27009	4.90566	18.1631	0.00221042	0.00366368	F-box/RNI-like/FBD-like domains-containing protein
AT4G40011	0.266337	4.83108	18.139	0.00472396	0.00758164	hypothetical protein
AT5G07330	60.4836	1091.42	18.0449	0	0	NFU1 iron-sulfur cluster protein
AT3G24600	1.59693	28.523	17.8612	1.36292e-09	3.33465e-09	late embryogenesis abundant protein, group 2
AT1G06920	0.265789	4.72177	17.7651	0.0194606	0.0292014	Encodes OFP4, a member of the plant specific ovate family proteins. Members of this family have been shown to bind to KNOX and BELL- like TALE class homeodomain proteins. OFP4 interacts with KNAT7 to regulate secondary cell wall formation.
AT2G36750	485.022	8601.58	17.7344	0	0	UDP-glucosyl transferase 73C1
AT5G62750	0.266337	4.72177	17.7285	0.00774862	0.0121454	hypothetical protein
AT1G78400	0.802764	14.2085	17.6995	2.49527e-06	5.15382e-06	PGX2 is a cell wall protein that codes for a polygalacturonase.
AT2G46790	245.627	4344.79	17.6885	0	0	Pseudo-response regulator PRR9. Involved in clock function. PRR7 and PRR9 are partially redundant essential components of a temperature-sensitive circadian system. CCA1 and LHY had a positive effect on PRR9. Interact with TOC1 in a yeast two-hybrid assay. Acts as transcriptional repressor of CCA1 and LHY.
AT3G57900	0.266337	4.69098	17.6129	0.00865795	0.013499	import inner membrane translocase subunit Tim17/Tim22/Tim23 family protein
AT3G16040	1.06855	18.804	17.5976	2.76428e-08	6.35104e-08	Translation machinery associated TMA7
AT4G27580	4.82135	84.6474	17.5568	2.78155e-25	1.17834e-24	phosphatidylinositol transfer SFH5-like protein
AT4G29570	0.265789	4.66217	17.5409	0.00174481	0.00291871	Cytidine/deoxycytidylate deaminase family protein
AT5G40645	0.536427	9.4013	17.5258	0.000176505	0.000319921	RPM1-interacting protein 4 (RIN4) family protein
AT5G61180	1.33809	22.5812	16.8756	6.22541e-08	1.404e-07	Putative endonuclease or glycosyl hydrolase
AT5G59220	346.937	5841.97	16.8387	0	0	Encodes a member of the PP2C family (Clade A protein phosphatases type 2C). Functions as a negative regulator of osmotic stress and ABA signaling.
AT1G24145	42.5271	701.712	16.5003	8.05644e-191	2.25778e-189	transmembrane protein
AT1G30070	640.151	10557.7	16.4925	0	0	SGS domain-containing protein
AT5G11977	0.266337	4.37842	16.4394	0.00574976	0.00914151	Encodes a microRNA that targets several SPL family members, including SPL3,4, and 5. By regulating the expression of SPL3 (and probably also SPL4 and SPL5), this microRNA regulates vegetative phase change. MicroRNAs are regulatory RNAs with a mature length of ~21-nucleotides that are processed from hairpin precursors by Dicer-like enzymes. MicroRNAs can negatively regulate gene expression by atte…
AT2G34030	3.48161	57.2022	16.4298	5.06311e-17	1.65868e-16	Calcium-binding EF-hand family protein
AT1G13310	3.7517	61.0887	16.2829	4.08855e-20	1.47845e-19	Endosomal targeting BRO1-like domain-containing protein
AT5G47175	0.27009	4.39776	16.2826	0.0120128	0.0184479	Encodes a member of a family of small,secreted, cysteine rich protein with sequence similarity to the PCP (pollen coat protein) gene family.
AT1G12805	3.48536	56.662	16.2571	2.47698e-15	7.66922e-15	nucleotide binding protein
AT3G15860	0.27009	4.36047	16.1445	0.00627319	0.00993251	plant self-incompatibility protein S1 family protein
AT1G57830	0.266337	4.27996	16.0697	0.00886803	0.0138093	Toll-Interleukin-Resistance (TIR) domain family protein
AT1G48325	3.74209	60.1193	16.0657	1.29259e-16	4.18438e-16	Expressed protein
AT5G03705	0.265789	4.26852	16.0598	0.00397331	0.00642593	pre-tRNA tRNA-Leu (anticodon: AAG);(source:Araport11, TAIR10)
AT5G25340	0.531577	8.51827	16.0245	0.000928896	0.00158797	Ubiquitin-like superfamily protein
AT3G22840	566.187	9069.39	16.0184	0	0	Encodes an early light-inducible protein.
AT2G23110	54.7993	875.418	15.975	2.18904e-167	5.27765e-166	Late embryogenesis abundant protein, group 6
AT5G53270	0.266337	4.25411	15.9727	0.00353565	0.00574869	Seed maturation protein
AT1G70390	0.27009	4.24621	15.7215	0.00582172	0.00925009	F-box and associated interaction domains-containing protein
ATMG01220	1.86272	29.1968	15.6743	2.40729e-10	6.09044e-10	hypothetical protein
AT4G33585	1.60388	25.1164	15.6597	1.26607e-08	2.95885e-08	transmembrane protein
AT2G37180	2543.62	39802.3	15.6479	0	0	a member of the plasma membrane intrinsic protein PIP2. functions as aquaporin and is involved in desiccation.
AT2G38350	0.266337	4.16571	15.6407	0.0075893	0.0119071	hypothetical protein
AT5G04340	350.847	5481.13	15.6226	0	0	putative c2h2 zinc finger transcription factor mRNA,
AT1G51670	6.15084	95.1515	15.4697	5.94649e-26	2.56339e-25	hypothetical protein
AT1G73480	1228.74	18998.8	15.462	0	0	alpha/beta-Hydrolases superfamily protein
AT1G80660	7.48363	114.898	15.3532	7.81138e-39	4.5352e-38	H[+]-ATPase 9
AT3G48240	53.7221	822.828	15.3164	1.35686e-240	5.04849e-239	Octicosapeptide/Phox/Bem1p family protein
AT5G05410	642.083	9831.7	15.3122	0	0	Encodes a transcription factor that specifically binds to DRE/CRT cis elements (responsive to drought and low-temperature stress). Belongs to the DREB subfamily A-2 of ERF/AP2 transcription factor family (DREB2A). There are eight members in this subfamily including DREB2B. The protein contains one AP2 domain. Overexpression of transcriptional activation domain of DREB2A resulted in significant dr…
AT3G56790	6.1664	94.3814	15.3058	4.75426e-28	2.16998e-27	RNA splicing factor-like protein
AT5G50030	0.266337	4.06585	15.2658	0.00879844	0.0137058	Plant invertase/pectin methylesterase inhibitor superfamily protein
AT3G08970	502.02	7604.91	15.1486	0	0	J domain protein localized in ER lumen. Can compensate for the growth defect in jem1 scj1 mutant yeast. Also shows similarity to HSP40 proteins and is induced by heat stress. At high temperatures, mutant alleles are not transmitted through the pollen due to defects in pollen tube growth.
AT5G40940	1.60068	24.1947	15.1153	1.56626e-07	3.45889e-07	putative fasciclin-like arabinogalactan protein 20
AT2G02795	0.265789	3.9739	14.9514	0.00563268	0.00896981	transmembrane protein
AT2G07599	0.265789	3.9595	14.8972	0.00589991	0.00936467	hypothetical protein
AT1G66500	196.396	2909.04	14.8121	0	0	Pre-mRNA cleavage complex II
AT1G66570	1.60013	23.4423	14.6502	3.01659e-08	6.91983e-08	sucrose-proton symporter 7
AT1G07850	3.19971	46.6641	14.5839	2.66017e-16	8.52003e-16	transferring glycosyl group transferase (DUF604)
ATMG00720	0.266337	3.86755	14.5212	0.0051037	0.00816063	hypothetical protein
AT5G00885	0.265789	3.85611	14.5082	0.0328899	0.0480391	None
AT2G01920	0.27009	3.91431	14.4926	0.00798315	0.0124959	ENTH/VHS/GAT family protein
AT4G34440	1.87937	27.137	14.4394	3.41925e-08	7.81955e-08	Encodes a member of the proline-rich extensin-like receptor kinase (PERK) family. This family consists of 15 predicted receptor kinases (PMID: 15653807).
AT1G17540	1.87077	26.7265	14.2864	2.07095e-09	5.02759e-09	kinase with adenine nucleotide alpha hydrolases-like domain-containing protein
AT3G53230	2118.46	30185.4	14.2488	0	0	CDC48 is induced upon oilseed rape mosaic tobamovirus infection and appears to be involved in controlling virus movement.
AT2G26135	0.536427	7.62874	14.2214	0.000839489	0.00144133	RING/U-box protein with C6HC-type zinc finger
AT3G12775	1.33864	18.7738	14.0245	2.28426e-06	4.73027e-06	ubiquitin-conjugating enzyme family protein
AT4G18280	282.452	3947.63	13.9763	0	0	glycine-rich cell wall protein-like protein
AT5G43620	101.816	1411.93	13.8675	0	0	Pre-mRNA cleavage complex II
AT1G24147	44.6298	614.564	13.7703	2.50872e-159	5.70244e-158	transmembrane protein
AT4G10260	0.531577	7.3077	13.7472	0.000393187	0.000693684	Encodes a member of the fructokinase gene family. Nomenclature according to Riggs 2017 has been adopted for the family by the community (personal communication, Boernke, Callis, Granot, Boernke, and Smeekens).
AT4G04020	10378.6	142608	13.7405	0	0	Fibrillin precursor protein. The fibrillin preprotein, but not the mature protein interacts with ABI2. Regulated by abscisic acid response regulators. Involved in abscisic acid-mediated photoprotection. The mRNA is cell-to-cell mobile.
AT1G51410	1.08036	14.8372	13.7335	0.000106539	0.000196224	similar to Eucalyptus gunnii alcohol dehydrogenase of unknown physiological function (GI:1143445), apple tree, PIR:T16995; NOT a cinnamyl-alcohol dehydrogenase
AT1G06853	1.87562	25.5979	13.6477	2.54992e-09	6.16868e-09	None
AT4G33467	12.2937	167.78	13.6476	1.28067e-37	7.25711e-37	hypothetical protein
AT5G43640	2.13601	29.0492	13.5998	5.31461e-09	1.26458e-08	Ribosomal protein S19 family protein
AT2G37805	1.07661	14.4788	13.4486	1.61946e-06	3.38513e-06	cysteine/histidine-rich C1 domain protein
AT2G07765	0.54018	7.26449	13.4483	0.00432368	0.00697249	pre-tRNA tRNA-Tyr (anticodon: GTA);(source:Araport11, TAIR10)
AT4G39675	224.18	3000.06	13.3824	9.9128e-177	2.53681e-175	hypothetical protein
AT2G07827	0.531577	7.07919	13.3173	0.00149275	0.00251163	hypothetical protein
AT5G05490	20.8533	276.972	13.2819	3.72173e-78	3.9961e-77	Encodes a RAD21-like gene essential for meiosis. Encodes a 627 a.a. protein that is slightly longer in the N-terminus than SYN1 BP5.
AT4G34380	8.55209	113.469	13.2679	7.32088e-33	3.75359e-32	Transducin/WD40 repeat-like superfamily protein
AT4G18790	0.535879	7.06124	13.1769	0.00497655	0.0079651	member of Nramp2 family
AT5G15620	1.06855	13.9313	13.0375	4.21178e-05	7.99984e-05	F-box/RNI-like superfamily protein
AT2G24130	0.27009	3.52124	13.0373	0.0234005	0.0347634	Leucine-rich receptor-like protein kinase family protein
AT3G21660	79.6872	1036.28	13.0044	7.9426e-267	3.34418e-265	UBX domain-containing protein
AT1G02460	61.8064	803.058	12.9931	4.02682e-153	8.76578e-152	Pectin lyase-like superfamily protein
AT4G05915	0.531577	6.87792	12.9387	0.000904297	0.00154814	Natural antisense transcript overlaps with AT4G11670
AT1G61340	138.416	1787.17	12.9116	0	0	Encodes a F-box protein induced by various biotic or abiotic stress.
AT2G04038	1.33489	17.2283	12.9062	5.4924e-07	1.17956e-06	basic leucine-zipper 48
AT3G47720	0.797366	10.2255	12.8242	0.00510202	0.00815844	Encodes a protein with similarity to RCD1 but without the WWE domain. The protein does have a PARP signature upstream of the C-terminal protein interaction domain. The PARP signature may bind NAD+ and attach the ADP-ribose-moiety from NAD+ to the target molecule. Its presence suggests a role for the protein in ADP ribosylation.
AT3G43250	0.532126	6.81478	12.8067	0.0011905	0.00201926	coiled-coil protein (DUF572)
AT3G17180	0.798463	10.2117	12.7892	0.00029849	0.000531729	serine carboxypeptidase-like 33
AT1G04547	0.265789	3.37759	12.7078	0.0256861	0.0379975	None
AT1G52690	463.75	5875.44	12.6694	1.27186e-166	3.05515e-165	Late embryogenesis abundant protein (LEA) family protein
AT3G57370	0.531577	6.71987	12.6414	0.00124978	0.00211639	Encodes a nuclear-localized member of the TFIIB-related protein family that is involved in regulation of the mitotic cell-cycle progression during male gametogenesis.
AT2G18025	1.06315	13.4318	12.6339	0.000401221	0.000707191	hypothetical protein
AT3G17400	0.802764	10.0523	12.5221	5.79346e-05	0.000109	F-box family protein
AT3G14670	2.66603	33.3381	12.5048	1.91427e-10	4.86515e-10	hypothetical protein
AT3G55580	43.8583	548.113	12.4974	2.63675e-168	6.38639e-167	TCF1 encodes a member of the RCC1 gene family and is required for chromatin based gene regulation of cold responsive genes in a CBF-independent manner. It is expressed in response to cold but not ABA.
AT2G36760	5.33572	66.6063	12.4831	9.39674e-22	3.57641e-21	UDP-glucosyl transferase 73C2
AT3G29380	0.266337	3.32293	12.4764	0.0152892	0.0232184	Encodes a TFIIB-related protein expressed in the reproductive organs and seeds. Loss-of-function specifically affects the development of the syncytial endosperm. It is not required for RNA polymerase IV or V activities.
AT3G11480	1.06425	13.0964	12.3057	0.000182378	0.00033002	The gene encodes a SABATH methyltransferase that methylates both salicylic acid and benzoic acid. It is highly expressed in flowers, induced by biotic and abiotic stress and thought to be involved in direct defense mechanism.
AT3G03825	0.532675	6.53951	12.2768	0.00365582	0.00593341	None
AT4G21323	67.8522	828.746	12.214	3.66644e-250	1.42904e-248	Subtilase family protein
AT3G06245	0.266337	3.24539	12.1853	0.0216938	0.0323563	None
AT3G28210	196.092	2388.47	12.1803	2.36671e-215	7.73116e-214	Encodes a putative zinc finger protein (PMZ).
AT2G31590	6.15835	74.9811	12.1755	3.93236e-23	1.56145e-22	hypothetical protein
AT3G46666	0.532126	6.47637	12.1708	0.00442752	0.00712766	hypothetical protein
AT1G07603	0.802764	9.75905	12.1568	0.000375671	0.000664211	Natural antisense transcript overlaps with AT1G50010
AT1G64340	1.3424	16.2847	12.1311	7.55684e-07	1.61013e-06	Serine/Threonine-kinase
AT3G49200	1.33919	16.0328	11.972	6.09461e-06	1.22758e-05	O-acyltransferase (WSD1-like) family protein
AT1G11920	5.60206	67.0106	11.9618	8.914e-14	2.60035e-13	Pectin lyase-like superfamily protein
AT5G01380	15.2641	180.757	11.842	2.90615e-57	2.32767e-56	Homeodomain-like superfamily protein
AT5G47450	721.832	8435.57	11.6863	6.77127e-121	1.16318e-119	Tonoplast intrinsic protein, transports ammonium (NH3) and methylammonium across the tonoplast membrane, gene expression shows diurnal regulation and is upregulated by ammonium (NH3).
AT5G05020	0.532126	6.21551	11.6805	0.0125529	0.0192412	Pollen Ole e 1 allergen and extensin family protein
AT3G11160	0.265789	3.09088	11.6291	0.0192969	0.0289642	transmembrane protein
AT5G18340	76.4575	877.776	11.4806	2.41937e-296	1.14141e-294	One of three tandemly located, paralogous plant U-box proteins. Mutants show increased sensitivity to water stress.
AT3G62850	1.61194	18.5015	11.4778	1.5473e-06	3.23919e-06	zinc finger protein-like protein
AT1G05340	743.99	8530.15	11.4654	0	0	cysteine-rich TM module stress tolerance protein
AT5G47670	9.35284	106.87	11.4265	4.70481e-29	2.20142e-28	Encodes LEC1-Like (L1L), closely related to LEC1 (Leafy Cotyledon1). Functions as a regulator of embryo development.
AT5G16020	4.54751	51.8455	11.4009	2.74111e-14	8.15678e-14	Encodes GEX3, a plasma membrane localized protein expressed in the male gametophyte. Required for micropylar pollen tube guidance. Also plays a role during early embryogenesis.
AT5G64820	2.12796	24.1515	11.3496	4.97007e-06	1.0082e-05	transmembrane protein
AT1G76650	77.7661	880.724	11.3253	6.57868e-221	2.21522e-219	calmodulin-like 38
AT2G25565	0.266337	3.01333	11.314	0.0181325	0.0272945	C3HC4-type RING finger protein
AT2G07667	1.33809	15.0513	11.2483	4.7467e-06	9.64228e-06	hypothetical protein
AT2G32130	0.54018	6.06396	11.2258	0.00170217	0.00285064	intracellular protein transporter, putative (DUF641)
AT1G07807	0.532126	5.96905	11.2174	0.00353628	0.00574936	Natural antisense transcript overlaps with AT1G52510
AT3G15500	179.096	2006.21	11.2019	0	0	Encodes an ATAF-like NAC-domain transcription factor that doesn't contain C-terminal sequences shared by CUC1, CUC2 and NAM. Note: this protein (AtNAC3) is not to be confused with the protein encoded by locus AT3G29035, which, on occasion, has also been referred to as AtNAC3. The mRNA is cell-to-cell mobile.
AT3G17980	5.6102	62.7926	11.1926	1.1284e-15	3.53381e-15	Calcium-dependent lipid-binding (CaLB domain) family protein
AT1G05527	0.265789	2.95868	11.1317	0.0147101	0.0223762	None
AT1G09950	25.9577	287.995	11.0948	9.93504e-95	1.29269e-93	RESPONSE TO ABA AND SALT 1
AT2G47770	254.108	2817.79	11.089	1.71332e-153	3.73894e-152	Encodes a membrane-bound protein designated AtTSPO (Arabidopsis thaliana TSPO-related). AtTSPO is related to the bacterial outer membrane tryptophan-rich sensory protein (TspO) and the mammalian mitochondrial 18 kDa Translocator Protein (18 kDa TSPO), members of the TspO/MBR domain-containing membrane proteins. Mainly detected in dry seeds, but can be induced in vegetative tissues by osmotic or s…
AT3G46750	0.265789	2.93283	11.0344	0.0174933	0.0263868	low-temperature-induced protein
AT3G06560	0.531577	5.82836	10.9643	0.0177847	0.0267987	Encodes a poly(A) polymerase. Located in the cytoplasm.
AT3G25240	3.74959	41.0582	10.95	5.30564e-15	1.62414e-14	sulfate/thiosulfate import ATP-binding protein, putative (DUF506)
AT2G19310	2739.56	29973.1	10.9408	0	0	HSP20-like chaperones superfamily protein
AT5G24080	73.7749	806.691	10.9345	3.62074e-173	9.06257e-172	Protein kinase superfamily protein
AT1G06030	6.14114	67.0434	10.9171	8.94018e-26	3.83687e-25	Encodes a member of the fructokinase gene family. Nomenclature according to Riggs 2017 has been adopted for the family by the community (personal communication, Boernke, Callis, Granot, Boernke, and Smeekens).
AT2G07798	2.13601	23.255	10.8871	4.50299e-09	1.07536e-08	hypothetical protein
AT4G24000	4.53085	49.2844	10.8775	9.75735e-16	3.06227e-15	encodes a protein similar to cellulose synthase
AT3G21890	269.245	2923.41	10.8578	0	0	B-box type zinc finger family protein
AT1G10585	19.0025	206.067	10.8442	1.53499e-58	1.25512e-57	basic helix-loop-helix (bHLH) DNA-binding superfamily protein
AT5G59320	227.61	2465.79	10.8334	6.58712e-126	1.18104e-124	Predicted to encode a PR (pathogenesis-related) protein. Belongs to the lipid transfer protein (PR-14) family with the following members: At2g38540/LTP1, At2g38530/LTP2, At5g59320/LTP3, At5g59310/LTP4, At3g51600/LTP5, At3g08770/LTP6, At2g15050/LTP7, At2g18370/LTP8, At2g15325/LTP9, At5g01870/LTP10, At4g33355/LTP11, At3g51590/LTP12, At5g44265/LTP13, At5g62065/LTP14, At4g08530/LTP15. The mRNA is cel…
AT2G20880	83.5022	902.396	10.8069	3.96752e-147	8.2992e-146	Encodes ERF53, a drought-induced transcription factor. Belongs to the AP2/ERF superfamily, and has a highly conserved AP2 domain. Regulates drought-responsive gene expressions by binding to the GCC box and/or dehydration-responsive element (DRE) in the promoter of downstream genes. Overexpression of AtERF53 driven by the CaMV35S promoter resulted in an unstable drought-tolerant phenotype in T2 tr…
AT1G48405	4.54266	48.9987	10.7863	1.5619e-15	4.8664e-15	Kinase interacting (KIP1-like) family protein
AT1G54070	0.805969	8.68126	10.7712	0.000851694	0.00146123	Dormancy/auxin associated family protein
AT5G28237	2.13921	22.9797	10.7421	1.58281e-07	3.49396e-07	Pyridoxal-5-phosphate-dependent enzyme family protein
AT3G07150	22.7756	244.539	10.7369	1.87015e-84	2.1687e-83	amino acid-ligase
AT1G74190	1.33919	14.366	10.7274	7.58212e-05	0.000141365	receptor like protein 15
AT5G15960	686.963	7361.11	10.7154	0	0	cold and ABA inducible protein kin1, possibly functions as an anti-freeze protein. Transcript level of this gene is induced by cold, ABA, dehydration and osmoticum (mannitol). However, protein activity of GUS fused to the promoter of this gene is inhibited by cold treatment, suggesting an inhibition of the protein by increased transcript level.
AT1G56600	394.384	4222.98	10.7078	0	0	GolS2 is a galactinol synthase that catalyzes the formation of galactinol from UDP-galactose and myo-inositol. GolS2 transcript levels rise in response to methyl viologen, an oxidative damage-inducing agent. Plants over-expressing GolS2 have increased tolerance to salt, chilling, and high-light stress.
AT1G59218	6.43704	68.5616	10.6511	1.1467e-22	4.49344e-22	Disease resistance protein (CC-NBS-LRR class) family
AT5G26146	37.7423	401.51	10.6382	1.85099e-63	1.61844e-62	Potential natural antisense gene, locus overlaps with AT5G26150
AT5G53100	2.13711	22.7009	10.6223	6.69616e-07	1.43198e-06	NAD(P)-binding Rossmann-fold superfamily protein
ATMG01380	6.39622	67.9017	10.6159	2.76127e-22	1.06846e-21	Mitochondrial 5S ribosomal RNA, which is a component of the 50S large subunit of mitochondrial ribosome.
AT1G27730	256.457	2721.41	10.6116	0	0	Related to Cys2/His2-type zinc-finger proteins found in higher plants. Compensated for a subset of calcineurin deficiency in yeast. Salt tolerance produced by ZAT10 appeared to be partially dependent on ENA1/PMR2, a P-type ATPase required for Li+ and Na+ efflux in yeast. The protein is localized to the nucleus, acts as a transcriptional repressor and is responsive to chitin oligomers. Also involv…
AT5G09930	40.6123	430.723	10.6057	1.19082e-135	2.27671e-134	member of GCN subfamily
AT3G24463	442.456	4691.5	10.6033	0	0	nuclear transport factor 2 family protein
AT4G07535	0.266337	2.81857	10.5827	0.0334267	0.0487472	None
AT1G08923	0.266337	2.81857	10.5827	0.0212146	0.0316794	None
AT2G09510	2.13656	22.5788	10.5678	1.4725e-08	3.42902e-08	Natural antisense transcript overlaps with AT2G44100
AT2G20970	0.797366	8.42632	10.5677	0.000803934	0.00138345	lipid-binding protein
AT3G28917	1.87342	19.7855	10.5611	2.27709e-06	4.7158e-06	mini zinc finger 2
AT5G22720	0.54018	5.6918	10.5369	0.017321	0.0261404
AT1G14688	0.532675	5.60775	10.5275	0.0192523	0.0289022	E3 ubiquitin ligase
ATMG01280	0.265789	2.79272	10.5073	0.0177257	0.0267158	encodes a cytochrome c oxidase subunit II
AT4G12380	0.535879	5.62866	10.5036	0.032057	0.0468696	hypothetical protein
AT3G62990	6.67711	69.8878	10.4668	1.45362e-20	5.33733e-20	myelin transcription factor-like protein
AT3G08560	1.3424	14.0226	10.446	7.9803e-05	0.000148483	vacuolar H+-ATPase subunit E isoform 2
AT1G05747	0.532675	5.53573	10.3923	0.0102312	0.0158305	None
AT3G08900	2.4115	24.9923	10.3638	2.17889e-08	5.03519e-08	RGP3 is a UDP-arabinose mutase that catalyzes the interconversion between the pyranose and furanose forms of UDP-L-arabinose. It is a reversibly autoglycosylated protein. Fluorescently-tagged RGP3 is found in the cytosol and associated with Golgi-like particles when expressed in tobacco leaves. An RGP3-YFP fusion protein under the control a native promoter can be found in the endosperm of Arabido…
AT5G62040	14.4673	149.697	10.3473	7.78419e-43	4.86391e-42	PEBP (phosphatidylethanolamine-binding protein) family protein
AT3G44900	16.8252	173.956	10.339	1.24326e-39	7.32524e-39	member of Putative Na+/H+ antiporter family
AT5G38080	0.532126	5.48699	10.3115	0.00947861	0.014719	transmembrane protein
AT1G62510	850.857	8769.9	10.3071	0	0	Bifunctional inhibitor/lipid-transfer protein/seed storage 2S albumin superfamily protein
AT3G19085	1.60068	16.4726	10.291	7.75522e-05	0.00014448	F-box/RNI/FBD-like domain protein
AT5G64750	65.5204	672.698	10.267	3.58458e-194	1.02203e-192	Encodes a putative transcription factor containing an AP2 domain. Is a member of the ERF (ethylene response factor) subfamily B-4 of ERF/AP2 transcription factor family. Expressed in response to ABA, osmotic stress, sugar stress and drought. Mutants are hypersensitive to these stresses. May be involved in regulation of ABA mediated stress response. The mRNA is cell-to-cell mobile.
AT4G12731	0.265789	2.72662	10.2586	0.0177533	0.026756	hypothetical protein
AT3G06345	20.0394	205.333	10.2465	3.98699e-29	1.86955e-28	microRNA ath-MIR5642a precursor
AT3G03341	90.2988	924.976	10.2435	5.96909e-81	6.63455e-80	cold-regulated protein
AT1G78922	1.07231	10.9402	10.2025	0.000260458	0.000466162	transmembrane protein
AT3G17320	0.536427	5.45324	10.1659	0.00838983	0.0130988	F-box and associated interaction domains-containing protein
AT2G07662	7.75857	78.1977	10.0789	6.48834e-27	2.87687e-26	hypothetical protein
ATMG01200	3.20401	32.134	10.0293	1.3306e-10	3.41015e-10	ATPase, F1 complex, alpha subunit
AT3G09870	1.3424	13.4457	10.0162	3.74217e-05	7.13378e-05	SAUR-like auxin-responsive protein family
AT1G62035	8.54796	85.5437	10.0075	1.37597e-23	5.53829e-23	Encodes a microRNA that targets several SCL family members. MicroRNAs are regulatory RNAs with a mature length of ~21-nucleotides that are processed from hairpin precursors by Dicer-like enzymes. MicroRNAs can negatively regulate gene expression by attenuating translation or by directing mRNA cleavage. Mature sequence: UUGAGCCGUGCCAAUAUCACG. Pri-mRNA coordinates for MIR171c (converted to TAIR10 b…
AT5G08975	1.60818	16.0695	9.99231	6.35176e-06	1.27794e-05	None
AT2G02700	4.83316	48.2005	9.97289	9.71536e-14	2.83034e-13	Cysteine/Histidine-rich C1 domain family protein
AT1G79915	18.1873	180.779	9.93986	8.62984e-54	6.52549e-53	Putative methyltransferase family protein
AT3G05860	6.96761	69.1626	9.92631	3.21858e-18	1.09602e-17	MADS-box transcription factor family protein
AT1G66080	282.65	2805.37	9.92521	0	0	hikeshi-like protein
AT5G47830	462.267	4563.05	9.87103	0	0	hypothetical protein
AT1G18050	0.532675	5.23263	9.82332	0.0181395	0.0273035	SWAP/surp RNA-binding domain protein
AT3G60176	1.60873	15.7814	9.80981	1.88387e-05	3.6626e-05	other_RNA
AT1G72760	39.0008	381.854	9.79094	1.30155e-111	2.03705e-110	Protein kinase superfamily protein
AT4G25380	10.4363	101.952	9.76896	1.8659e-36	1.03324e-35	stress-associated protein 10
AT1G07430	87.1909	851.196	9.76245	2.39218e-209	7.50588e-208	Encodes a member of the group A protein phosphatase 2C (PP2C) family that is responsible for negatively regulating seed dormancy.
AT2G03020	30.9815	302.445	9.76214	2.73957e-96	3.64596e-95	Heat shock protein HSP20/alpha crystallin family
AT5G58770	3592.23	34945.9	9.72821	0	0	AtCPT7 synthesizes medium-chain polyprenols of approximately 55 carbons in length. The enzyme utlizes geranylgeranyl pyrophosphate (GGPP) and isopentenyl pyrophosphate (IPP) as substrates. The enzymatic product accumulates into plastdial membranes (DOI:10.1105/tpc.16.00796).
AT5G43300	22.4604	216.969	9.66005	7.05006e-72	6.95488e-71	Encodes a member of the glycerophosphodiester phosphodiesterase (GDPD) family.
AT3G03165	20.2862	195.939	9.65871	6.53355e-66	5.93632e-65	None
AT3G16050	390.666	3748.55	9.59528	0	0	Encodes a protein with pyridoxal phosphate synthase activity whose transcripts were detected mostly in roots and accumulate during senescence. The protein was found in very low abundance, which prevented a specific localisation.
AT2G45570	60.7954	582.82	9.58658	2.33884e-131	4.35417e-130	member of CYP76C
AT3G27025	30.1964	289.418	9.58452	4.48774e-79	4.88254e-78	Encodes a member of the LAZY gene family that is expressed in the shoot apex.
AT2G27940	0.536427	5.14068	9.58318	0.0305865	0.0448245	RING/U-box superfamily protein
AT2G43255	0.536427	5.12924	9.56185	0.0200675	0.0300536	O-acyltransferase WSD1-like protein
AT2G07835	0.806517	7.70925	9.55869	0.000527382	0.000921145	hypothetical protein
AT2G24710	2.14946	20.5075	9.54075	3.21378e-05	6.15333e-05	member of Putative ligand-gated ion channel subunit family
AT5G09195	2.40555	22.9221	9.52885	1.10423e-07	2.45736e-07	None
AT5G64170	1580.86	15041.7	9.51488	0	0	dentin sialophosphoprotein-like protein
AT5G14980	0.806517	7.67196	9.51246	0.00495152	0.00792696	alpha/beta-Hydrolases superfamily protein
AT5G50790	3.20456	30.1702	9.41477	3.60739e-11	9.49388e-11	Encodes a member of the SWEET sucrose efflux transporter family proteins.
AT4G12410	14.9909	140.198	9.35223	7.7251e-46	5.08627e-45	SAUR-like auxin-responsive protein family
ATMG00180	0.535879	4.99704	9.32494	0.00607535	0.00963381	cytochrome c biogenesis orf452
AT4G33860	1.33324	12.3406	9.25609	0.0002784	0.000497121	Glycosyl hydrolase family 10 protein
AT1G68526	2.95113	27.208	9.21953	1.24709e-07	2.76709e-07	hypothetical protein
AT1G27890	1.3424	12.3714	9.21592	0.000180143	0.000326222	Polynucleotidyl transferase, ribonuclease H-like superfamily protein
AT4G22620	12.0188	110.555	9.19853	8.28359e-26	3.55916e-25	SAUR-like auxin-responsive protein family
ATMG00670	10.4503	95.9783	9.18425	3.55721e-31	1.7536e-30	transmembrane protein
AT4G13310	42.0165	384.518	9.1516	6.89072e-85	8.02266e-84	putative cytochrome P450
AT2G30480	539.981	4939.04	9.1467	0	0	hypothetical protein
ATMG00830	0.265789	2.42847	9.13682	0.0244912	0.0363097	cytochrome c biogenesis orf382
AT2G20150	0.536427	4.89068	9.11714	0.0066471	0.0105011	hypothetical protein
AT5G35390	1.60873	14.6533	9.10858	3.52922e-05	6.73909e-05	Encodes a member of the receptor-like kinase family of genes. In pollen tubes, it accumulates in the plasma membrane of the apical growing tip through the process of exocytosis.
AT4G23680	2801.25	25499	9.10273	0	0	Polyketide cyclase/dehydrase and lipid transport superfamily protein
AT3G21150	375.6	3418.54	9.10153	0	0	Encodes a protein with a B-box domain predicted to act as a transcription factor. Expression of the BBX32 gene is affected by monochromatic red light. Genetic analysis shows BBX32 is under circadian control; it is a morning gene under clock regulation.
AT4G13395	10.417	94.3712	9.05934	7.78642e-29	3.6233e-28	ROTUNDIFOLIA like 12
AT1G20150	0.799012	7.21929	9.03528	0.00198347	0.00330046	Subtilisin-like serine endopeptidase family protein
AT5G41780	10.9733	99.0197	9.02371	2.13658e-26	9.34857e-26	myosin heavy chain-like protein
AT1G27080	2.40665	21.7031	9.01797	1.57722e-08	3.6674e-08	Encodes a protein with low-affinity nitrate transporter activity that is expressed in the vascular tissue of the funiculus and the silique. This plasma membrane-localized enzyme is predicted to have 12 transmembrane domains. Plants lacking NRT1.6 have reduced levels of nitrate in their seeds and have increased levels of early embryonic developmental defects and seed abortion.
AT1G77120	472.755	4255.27	9.00101	2.79644e-190	7.81185e-189	Catalyzes the reduction of acetaldehyde using NADH as reductant. Requires zinc for activity. Dimer. Anaerobic response polypeptide (ANP). Fermentation. The protein undergoes thiolation following treatment with the oxidant tert-butylhydroperoxide. The mRNA is cell-to-cell mobile.
AT1G43160	350.019	3149.94	8.99933	0	0	encodes a member of the ERF (ethylene response factor) subfamily B-4 of ERF/AP2 transcription factor family (RAP2.6). The protein contains one AP2 domain. There are 7 members in this subfamily.
AT5G40680	0.81027	7.26745	8.96917	0.00134352	0.00226781	Galactose oxidase/kelch repeat superfamily protein
AT5G01935	0.54018	4.84252	8.96465	0.0106831	0.0164976	Natural antisense transcript overlaps with AT5G12380
AT5G19890	115.964	1039.05	8.96011	4.63692e-26	2.00414e-25	Peroxidase superfamily protein
AT2G08440	3.4655	31.0389	8.95652	4.48004e-11	1.17328e-10	Natural antisense transcript overlaps with AT2G31570
AT5G13670	0.54018	4.80877	8.90217	0.0198446	0.0297436	nodulin MtN21-like transporter family protein
AT4G25810	836.425	7435.99	8.89021	4.66911e-175	1.18448e-173	xyloglucan endotransglycosylase-related protein (XTR6)
AT1G04047	13.8955	123.15	8.86262	1.94552e-30	9.3966e-30	Natural antisense transcript overlaps with AT1G01725
AT4G17788	4.01163	35.5201	8.85428	4.7905e-11	1.25221e-10	Encodes a microRNA that targets several ARF family members (ARF10, ARF16, ARF17). MicroRNAs are regulatory RNAs with a mature length of ~21-nucleotides that are processed from hairpin precursors by Dicer-like enzymes. MicroRNAs can negatively regulate gene expression by attenuating translation or by directing mRNA cleavage.Mature sequence: UGCCUGGCUCCCUGUAUGCCA. Pri-mRNA coordinates for MIR160b (…
AT2G29460	282.445	2487.13	8.80573	0	0	Encodes glutathione transferase belonging to the tau class of GSTs. Naming convention according to Wagner et al. (2002).
AT1G01470	3820.06	33487.2	8.76615	0	0	Encodes late-embryogenesis abundant protein whose mRNA levels are induced in response to wounding and light stress. Might be involved in protection against desiccation.
AT2G03250	0.531577	4.63278	8.71515	0.0172642	0.0260592	EXS (ERD1/XPR1/SYG1) family protein
AT2G30560	0.532675	4.63632	8.70385	0.0178437	0.0268829	glycine-rich protein
AT2G07728	0.266337	2.31067	8.67572	0.0302286	0.0443223	hypothetical protein
AT1G47510	84.89	735.52	8.66438	1.31057e-178	3.40372e-177	Encodes a phosphatidylinositol polyphosphate 5-phosphatase. It can dephosphorylate PI(4,5)P2, PI(3,5)P2, and PI(3,4,5)P3, but, it is not active against PI(5)P or the water soluble inositol(1,4,5)P3 or inositol(1,3,4,5)P4. The transcript levels for this gene rise in response to auxin, ABA, and JA.
AT1G69660	1.86537	16.1385	8.65165	9.83274e-06	1.9513e-05	TRAF-like family protein
AT4G02650	12.0213	103.795	8.63422	4.26306e-28	1.94816e-27	ENTH/ANTH/VHS superfamily protein
AT3G46616	0.801667	6.91818	8.62973	0.00158987	0.0026682	hypothetical protein
AT5G16920	2.93713	25.3435	8.62867	1.29765e-07	2.87658e-07	Fasciclin-like arabinogalactan family protein
ATMG00010	0.802764	6.91818	8.61794	0.00158191	0.00265568	hypothetical protein
AT5G56960	3.47895	29.9382	8.60551	2.46627e-10	6.23661e-10	basic helix-loop-helix (bHLH) DNA-binding family protein
AT2G07655	1.3467	11.5803	8.59907	0.000264544	0.000473249	hypothetical protein
AT5G42965	5.08229	43.5648	8.57188	4.11559e-12	1.12842e-11	Polynucleotidyl transferase, ribonuclease H-like superfamily protein
AT5G64230	452.73	3877.52	8.56475	0	0	1,8-cineole synthase
AT4G25433	3.21582	27.4977	8.55075	4.53375e-09	1.08241e-08	peptidoglycan-binding LysM domain-containing protein
AT2G31500	1.06746	9.11755	8.54138	0.00102994	0.00175442	member of Calcium Dependent Protein Kinase
AT1G21530	1.06746	9.09524	8.52048	0.00124479	0.00210848	AMP-dependent synthetase and ligase family protein
AT3G08805	0.536427	4.56668	8.51313	0.0227565	0.0338643	Natural antisense transcript overlaps with AT3G56950
AT5G03955	0.798463	6.79742	8.51312	0.00432783	0.00697789	None
AT1G79400	2.14461	18.2321	8.50137	1.48771e-05	2.91564e-05	member of Putative Na+/H+ antiporter family
AT4G04540	3.74795	31.8199	8.48995	3.29079e-11	8.68244e-11	Encodes a cysteine-rich receptor-like protein kinase.
AT1G09140	4442.7	37717.5	8.48977	0	0	Encodes a serine-arginine rich RNA binding protein involved in regulation of splicing (including splicing of itself). Exists as 3 alternative spliced forms that are differentially expressed. Barta et al (2010) have proposed a nomenclature for Serine/Arginine-Rich Protein Splicing Factors (SR proteins): Plant Cell. 2010, 22:2926.
AT4G28485	3.7528	31.8428	8.48508	7.90778e-11	2.04444e-10	The structure of this gene is mis-annotated in TAIR10. Please refer to PMID:20712629 and the Comment field on the TAIR locus page for revised annotation.
AT3G29190	2.4093	20.437	8.48254	2.62111e-07	5.72523e-07	Terpenoid cyclases/Protein prenyltransferases superfamily protein
AT1G07350	3174.81	26886.4	8.46867	0	0	Encodes a serine/arginine rich-like protein, SR45a. Involved in the regulation of stress-responsive alternative splicing.
AT2G07698	20.0376	169.508	8.45947	1.04125e-49	7.33238e-49	ATPase, F1 complex, alpha subunit protein
ATMG01090	5.87481	49.6599	8.45303	1.44996e-15	4.52083e-15	ATP synthase 9 mitochondrial
AT1G54560	9.62824	81.3624	8.45039	8.55976e-18	2.87455e-17	Encodes a class XI myosin that is involved in organelle motility, actin organization, and optimal growth of pollen tubes.
AT5G04210	4.01538	33.8568	8.43179	1.36626e-12	3.81745e-12	CCCH-type zinc fingerfamily protein with RNA-binding domain-containing protein
AT4G28280	1.33755	11.2642	8.42157	0.000180316	0.000326513	LORELEI-LIKE-GPI ANCHORED PROTEIN 3
AT1G02820	792.506	6671.38	8.41808	0	0	Late embryogenesis abundant 3 (LEA3) family protein
AT4G27765	0.797915	6.68612	8.37949	0.00374623	0.00607189	Encodes a microRNA that targets several MYB family members and the tasiRNA-generating transcript TAS4. Cleavage of the TAS4 transcript by miR828 initiates processing of TAS4 transcripts in a 21-nucleotide register. MicroRNAs are regulatory RNAs with a mature length of ~21-nucleotides that are processed from hairpin precursors by Dicer-like enzymes. MicroRNAs can negatively regulate gene expressio…
AT3G23230	4.54266	37.9882	8.36255	1.61577e-11	4.32307e-11	encodes a member of the ERF (ethylene response factor) subfamily B-3 of ERF/AP2 transcription factor family. The protein contains one AP2 domain. There are 18 members in this subfamily including ATERF-1, ATERF-2, AND ATERF-5.
AT1G10225	11.7567	98.2016	8.35279	2.35982e-30	1.1383e-29	transmembrane protein
AT3G46910	0.806517	6.72637	8.34002	0.0034983	0.00569114	Cullin family protein
AT5G27010	1.07661	8.97094	8.3326	0.00319932	0.00522387	ARM repeat superfamily protein
AT1G70640	22.9684	190.833	8.30849	4.83405e-67	4.45545e-66	octicosapeptide/Phox/Bem1p (PB1) domain-containing protein
AT3G60020	0.54018	4.47827	8.29032	0.0216521	0.0322977	SKP1-like 5
AT1G55290	21.3467	176.841	8.28422	2.26657e-29	1.06913e-28	encodes a protein whose sequence is similar to oxidoreductase, 2OG-Fe(II) oxygenase
AT4G27920	1.068	8.83438	8.27185	0.00257335	0.00423952	Encodes a member of the PYR (pyrabactin resistance )/PYL(PYR1-like)/RCAR (regulatory components of ABA receptor) family proteins with 14 members. PYR/PYL/RCAR family proteins function as abscisic acid sensors. Mediate ABA-dependent regulation of protein phosphatase 2Cs ABI1 and ABI2.
AT2G39030	13.0872	108.139	8.26291	3.41724e-19	1.20367e-18	Encodes a protein that acts as an ornithine N-delta-acetyltransferase, leading to the formation of N-delta-actetylornithine. This compound is likely used in plant defense and levels of it are increased in Arabidopsis plants in response to MeJA and ABA. The mRNA is cell-to-cell mobile.
AT1G08633	2.40665	19.8307	8.23995	8.53612e-08	1.91148e-07	Natural antisense transcript overlaps with AT1G63770
AT2G01020	58.5714	482.187	8.23248	2.61263e-90	3.24488e-89	5.8SrRNA
AT1G66090	144.199	1184.05	8.21124	2.38477e-282	1.06205e-280	Disease resistance protein (TIR-NBS class)
AT1G74550	2.40985	19.7776	8.20697	3.64051e-06	7.44014e-06	Encodes a tricoumaroylspermidine meta-hydroxylase that participates in the formation of N<sup>1</sup>,N<sup>5</sup>-di(hydroxyferuloyol)- N<sup>10</sup>-sinapoylspermidine, an important constituent of pollen. This gene appears to be expressed in young flower buds and inflorescence tips with notably high levels of expression in the tapetum and pollen. It is also expressed in root tips.
AT4G24950	0.536427	4.36401	8.13533	0.0330777	0.048287	Encodes the plant KASH protein SINE4; SINE4 interacts with SUN1 and SUN2 and is localized at the nuclear envelope.
AT2G46670	1.87132	15.2123	8.12919	1.67027e-05	3.25867e-05	CCT motif family protein
AT2G25140	1536.05	12485	8.12796	0	0	Encodes ClpB4, which belongs to the Casein lytic proteinase/heat shock protein 100 (Clp/Hsp100) family. Targeted to the mitochondrion, also referred to as ClpB-m. Transcripts of ClpB4 accumulate dramatically at high temperatures, suggesting that it may be involved in response to heat stress.
AT1G05330	2.13335	17.3298	8.12325	1.45535e-06	3.05206e-06	hypothetical protein
AT3G19270	121.642	984.685	8.09492	1.60945e-250	6.30111e-249	Encodes a protein with ABA 8'-hydroxylase activity, involved in ABA catabolism. Member of the CYP707A gene family.
AT2G44080	238.929	1931.83	8.08535	4.84732e-178	1.25148e-176	Encodes ARL, a gene similar to ARGOS involved in cell expansion-dependent organ growth. Upregulated by brassinosteroid. Acts downstream of BRI1. The mRNA is cell-to-cell mobile.
AT2G44195	2.14086	17.3083	8.08473	8.62987e-07	1.8334e-06	pre-mRNA splicing factor domain-containing protein
AT4G12960	0.81027	6.53457	8.06469	0.00573481	0.00912028	Gamma interferon responsive lysosomal thiol (GILT) reductase family protein
AT5G17030	1.33004	10.7196	8.05962	0.000421299	0.000741584	UDP-glucosyl transferase 78D3
AT5G58070	5333.22	42900	8.04391	0	0	Encodes a temperature-induced lipocalin TIL1. Involved in thermotolerance. Peripherally associated with plasma membrane.
AT1G53680	91.4779	735.021	8.03496	1.1571e-110	1.79173e-109	Encodes glutathione transferase belonging to the tau class of GSTs. Naming convention according to Wagner et al. (2002).
AT5G54450	5.34808	42.9053	8.02257	6.16476e-14	1.81003e-13	hypothetical protein (DUF295)
AT1G48700	0.531577	4.25411	8.00281	0.0105721	0.0163329	2-oxoglutarate (2OG) and Fe(II)-dependent oxygenase superfamily protein
AT5G64540	0.532126	4.24621	7.97971	0.00833049	0.0130108	mucin-like protein
AT3G07255	5.07588	40.4992	7.97875	1.53268e-13	4.43603e-13	nuclear transport factor 2/RNA recognition motif protein
AT1G49450	144.684	1152.16	7.96327	5.26129e-219	1.75361e-217	Transducin/WD40 repeat-like superfamily protein
AT4G15710	20.0393	159.33	7.95088	1.53498e-39	9.01772e-39	cystatin-like protein
AT1G33500	14.1886	112.597	7.93568	6.68268e-30	3.19064e-29	tropomyosin
AT5G03720	264.997	2096.62	7.91187	0	0	Member of Heat Stress Transcription Factor (Hsf) family. Expression is regulated by DREB2A and in turn HSFA3 regulates the expression of hsps Hsp18.1-CI and Hsp26.5-MII35S. Involved in establishing thermotolerence.
AT1G64200	1897.4	15006.3	7.90888	0	0	vacuolar H+-ATPase subunit E isoform 3
AT5G37760	0.802764	6.33627	7.89306	0.00736369	0.0115698	Chaperone DnaJ-domain superfamily protein
AT3G04000	455.04	3579.85	7.86711	0	0	ChlADR is an aldehyde reductase that catalyzes the reduction of the aldehyde carbonyl groups on saturated and alpha,beta-unsaturated aldehydes with more than 5 carbons in vitro. The N-terminal region of this protein directs GFP to the chloroplast where where ChlADR likely helps to maintain the photosynthetic process by detoxifying reactive carbonyls formed during lipid peroxidation. In addition, …
AT4G39340	52.6886	414.281	7.86281	1.19208e-79	1.30561e-78	Encodes a small cysteine-rich protein that is secreted by the egg cell during gamete interactions. The regulated secretion of EC1 by the egg cell upon sperm-egg interaction is proposed to ensure the appropriate localization of the cell-fusion machinery in distinct sperm membrane domains to accomplish gamete fusion.
AT4G26930	3.20832	25.2129	7.8586	2.34479e-08	5.40904e-08	Encodes a putative transcription factor (MYB97).
AT5G15480	1.0691	8.39455	7.85197	0.00233031	0.00385412	C2H2-type zinc finger family protein
AT3G44860	46.7757	364.864	7.80028	3.21048e-47	2.16155e-46	Encodes a farnesoic acid carboxyl-O-methyltransferase. The mRNA is cell-to-cell mobile.
AT5G43175	4.00248	31.1316	7.77809	2.8706e-07	6.26132e-07	basic helix-loop-helix (bHLH) DNA-binding superfamily protein
AT1G53610	17.3841	134.764	7.75209	5.30242e-37	2.96436e-36	transmembrane protein
AT2G17900	500.953	3866.01	7.71732	0	0	Homology Subgroup S-ET - Protein containing an interrupted SET domain.
AT5G51451	49.5633	382.334	7.71406	3.69305e-84	4.2675e-83	Encodes a root meristem growth factor (RGF). Belongs to a family of functionally redundant homologous peptides that are secreted, tyrosine-sulfated, and expressed mainly in the stem cell area and the innermost layer of central columella cells. RGFs are required for maintenance of the root stem cell niche and transit amplifying cell proliferation. Members of this family include: At5g60810 (RGF1), …
AT5G35640	1.3424	10.3504	7.71041	0.000529435	0.000924547	Putative endonuclease or glycosyl hydrolase
AT3G49160	530.86	4086.55	7.69798	0	0	Expression of the gene is downregulated in the presence of paraquat, an inducer of photoxidative stress.
AT4G15248	96.4551	741.598	7.68853	8.88962e-133	1.67037e-131	B-box type zinc finger family protein
AT2G07775	0.797915	6.09771	7.64206	0.00370974	0.00601721	hypothetical protein
AT2G42150	26.7749	204.542	7.63932	8.43209e-70	8.04884e-69	DNA-binding bromodomain-containing protein
AT4G15990	71.6425	547.219	7.63819	1.88573e-139	3.71635e-138	hypothetical protein
AT3G11325	1.86592	14.2468	7.63526	0.000378192	0.000668443	Phospholipid/glycerol acyltransferase family protein
AT1G15002	0.799012	6.07837	7.60735	0.00513594	0.00820919	Potential natural antisense gene, locus overlaps with AT1G15000
AT3G23150	379.965	2885.39	7.59382	0	0	Involved in ethylene perception in Arabidopsis The mRNA is cell-to-cell mobile.
AT1G67360	1401.58	10636.5	7.58895	0	0	Encodes a small rubber particle protein homolog. Plays dual roles as positive factors for tissue growth and development and in drought stress responses.
AT4G30460	747.011	5658.05	7.57425	2.37646e-207	7.38588e-206	glycine-rich protein
AT3G17611	740.982	5587.75	7.541	0	0	RHOMBOID-like protein 14
AT3G62260	631.056	4742.94	7.51587	0	0	Protein phosphatase 2C family protein
AT5G66170	950.287	7135.71	7.50901	0	0	Encodes a thiosulfate sulfurtransferase/rhodanese.
AT1G76230	14.1768	106.447	7.50855	1.52219e-27	6.85468e-27	hypothetical protein
AT5G18065	130.684	981.125	7.50762	1.11346e-269	4.75685e-268	target of trans acting-siR480/255 protein
AT1G07410	145.218	1089.03	7.49927	0	0	RAB GTPase homolog A2B
AT2G17860	1.34615	10.086	7.4925	0.00102196	0.00174162	Pathogenesis-related thaumatin superfamily protein
AT5G20260	3.4806	26.001	7.47026	2.34155e-08	5.40204e-08	Exostosin family protein
AT5G24120	3694.82	27531.2	7.4513	0	0	Encodes a specialized sigma factor that functions in regulation of plastid genes and is responsible for the light-dependent transcription at the psbD LRP. Activation of SIG5 is dependent upon blue light and mediated by cryptochromes.
AT5G25756	2.93447	21.8623	7.45016	4.99874e-06	1.01386e-05	hypothetical protein
AT3G13010	1.87397	13.9277	7.43219	0.000323833	0.000575467	hAT transposon superfamily protein
AT2G47730	22067.4	163893	7.42693	0	0	Encodes glutathione transferase belonging to the phi class of GSTs. Naming convention according to Wagner et al. (2002).
AT4G37420	5.07854	37.5549	7.39483	6.13064e-13	1.7342e-12	glycosyltransferase family protein (DUF23)
AT5G03930	1.33864	9.83956	7.3504	0.00071427	0.00123499	F-box protein
AT5G01740	506.157	3711.54	7.33279	0	0	Nuclear transport factor 2 (NTF2) family protein
AT2G47270	233.374	1707.07	7.31474	5.02999e-193	1.4264e-191	Encodes UPBEAT1 (UPB1), a transcription factor with a bHLH domain. Regulates the expression of a set of peroxidases that modulate the balance of reactive oxygen species (ROS) between the zones of cell proliferation and the zone of cell elongation where differentiation begins. Disruption of UPB1 activity alters this ROS balance, leading to a delay in the onset of differentiation.
AT4G14368	8.01841	58.548	7.3017	1.72577e-16	5.56673e-16	Regulator of chromosome condensation (RCC1) family protein
AT3G13470	10919.2	79725.4	7.30138	0	0	Encodes a subunit of chloroplasts chaperonins that are involved in mediating the folding of newly synthesized, translocated, or stress-denatured proteins. Cpn60 subunits are: Cpn60alpha1 (At2g28000), AtCpn60alpha2 (At5g18820), AtCpn60beta1 (At1g55490), AtCpn60beta2 (At3g13470), AtCpn60beta3 (At5g56500), AtCpn60beta4 (At1g26230).
AT5G62020	599.947	4378.98	7.29895	0	0	member of Heat Stress Transcription Factor (Hsf) family The mRNA is cell-to-cell mobile.
AT1G57590	173.948	1265.08	7.27273	2.98935e-212	9.53938e-211	Pectinacetylesterase family protein
AT2G07659	0.535879	3.8934	7.26545	0.0195558	0.0293326	transmembrane protein
AT5G46795	1.86326	13.5297	7.2613	0.000284379	0.000507452	microspore-specific promoter 2
AT3G28770	65.7924	476.944	7.24922	4.45396e-89	5.4671e-88	transmembrane protein, putative (DUF1216)
AT1G33890	0.532126	3.85611	7.2466	0.0263098	0.0388675	Avirulence induced gene (AIG1) family protein
AT2G14760	2.13335	15.4552	7.24456	1.19526e-05	2.35896e-05	basic helix-loop-helix (bHLH) DNA-binding superfamily protein
AT1G20440	21106.9	152484	7.22436	0	0	Belongs to the dehydrin protein family, which contains highly conserved stretches of 7-17 residues that are repetitively scattered in their sequences, the K-, S-, Y- and lysine rich segments. Cold regulated gene, amino acid sequence homology with Group II LEA (late embryogenesis abundant) proteins. Also responds to osmotic stress, ABA, dehydration and inhibits e.coli growth while overexpressed. C…
AT1G80840	200.876	1450.82	7.22249	6.63776e-237	2.43177e-235	Pathogen-induced transcription factor. Binds W-box sequences in vitro. Forms protein complexes with itself and with WRKY40 and WRKY60. Coexpression with WRKY18 or WRKY60 made plants more susceptible to both P. syringae and B. cinerea. WRKY18, WRKY40, and WRKY60 have partially redundant roles in response to the hemibiotrophic bacterial pathogen Pseudomonas syringae and the necrotrophic fungal path…
AT4G25490	11.775	84.9302	7.21278	6.40511e-27	2.84093e-26	Transcriptional activator that binds to the DRE/CRT regulatory element and induces COR (cold-regulated) gene expression increasing plant freezing tolerance. It encodes a member of the DREB subfamily A-1 of ERF/AP2 transcription factor family (CBF1). The protein contains one AP2 domain. There are six members in this subfamily, including CBF1, CBF2, and CBF3. This gene is involved in response to lo…
AT3G27040	0.797915	5.74786	7.2036	0.0180891	0.0272323	MATH domain/coiled-coil protein
AT2G36630	2043.35	14707.8	7.19788	0	0	Sulfite exporter TauE/SafE family protein
AT4G17920	0.802216	5.77074	7.1935	0.0203629	0.0304682	RING/U-box superfamily protein
AT3G28740	4887.79	35141.3	7.18962	0	0	Encodes a member of the cytochrome p450 family. Expression is upregulated in response to cis-jasmonate treatment. Overexpression induces synthesis of volatile compounds that affect chemical ecology and insect interactions.
AT2G33590	2416.09	17341	7.17729	0	0	Encodes a protein with homology to members of the dihydroflavonol-4-reductase (DFR) superfamily. The expression pattern of AtCRL1 indicates that CRL1 has a role in embryogenesis and seed germination. AtCRL1 is induced by ABA, drought and heat, and is highly expressed in seeds. The mRNA is cell-to-cell mobile.
AT2G07638	10.17	72.8778	7.16598	1.24971e-22	4.88905e-22	hypothetical protein
AT3G52310	81.0529	580.556	7.16268	6.50254e-123	1.13636e-121	ABC transporter G family member 27
AT5G63130	91.539	654.269	7.14743	1.31851e-181	3.49706e-180	Octicosapeptide/Phox/Bem1p family protein
AT5G54585	236.368	1685.33	7.1301	5.12151e-304	2.50172e-302	hypothetical protein
AT1G20450	7518.84	53605.5	7.12949	0	0	Encodes a gene induced by low temperature and dehydration. Inhibits e.coli growth while overexpressed. Belongs to the dehydrin protein family, which contains highly conserved stretches of 7-17 residues that are repetitively scattered in their sequences, the K-, S-, Y- and lysine rich segments. LTI29 and LTI30 double overexpressors confer cold tolerance. Localized to membranes and cytoplasm.
AT3G07090	2291.56	16334.1	7.12793	0	0	PPPDE putative thiol peptidase family protein
AT5G60610	71.8965	512.373	7.12653	1.42963e-120	2.44145e-119	F-box/RNI-like superfamily protein
AT4G10410	0.802216	5.6997	7.10495	0.0244844	0.0363038	Leucine-rich repeat (LRR) family protein
AT2G39855	6.1664	43.7195	7.08995	4.70705e-10	1.17771e-09	plant/protein
AT3G03660	27.0509	191.676	7.08575	4.27226e-33	2.20125e-32	Encodes a WUSCHEL-related homeobox gene family member with 65 amino acids in its homeodomain. Proteins in this family contain a sequence of eight residues (TLPLFPMH) downstream of the homeodomain called the WUS box.
AT5G06760	431.123	3053.07	7.08166	2.15101e-95	2.82544e-94	Encodes LEA4-5, a member of the Late Embryogenesis Abundant (LEA) proteins which typically accumulate in response to low water availability conditions imposed during development or by the environment. Most of the diverse set of LEA proteins can be grouped according to properties such as high hydrophilicity and high content of glycine or other small amino acids in what has been termed hydrophilins…
AT5G13080	216.071	1529.35	7.078	0	0	WRKY75 is one of several transcription factors induced during Pi deprivation. It is nuclear localized and regulated differentially during Pi starvation. RNAi mediated suppression of WRKY75 made the plants more susceptible to Pi stress as indicated by the higher accumulation of anthocyanin during Pi starvation.
AT1G76220	36.3849	257.125	7.06679	1.13235e-59	9.39957e-59	hypothetical protein (DUF241)
ATMG00660	18.9718	134.022	7.06424	8.42311e-37	4.69001e-36	hypothetical protein
AT5G03285	169.119	1193.24	7.05562	1.75702e-104	2.54913e-103	other_RNA
AT4G28850	92.626	653.047	7.05036	3.60552e-31	1.77575e-30	xyloglucan endotransglucosylase/hydrolase 26
AT1G55440	2.66493	18.7882	7.05016	6.42376e-06	1.2916e-05	Cysteine/Histidine-rich C1 domain family protein
AT5G62998	1.06855	7.51095	7.02908	0.00230799	0.00381842	This gene encodes a small protein and has either evidence of transcription or purifying selection.
AT4G37370	956.227	6714.42	7.02179	1.22899e-129	2.2481e-128	member of CYP81D
AT5G35320	730.118	5120.68	7.01349	0	0	DBH-like monooxygenase
AT1G73750	1225.58	8588.77	7.00793	0	0	alpha/beta hydrolase family protein
AT4G11660	413.062	2892.26	7.00199	0	0	member of Heat Stress Transcription Factor (Hsf) family
AT5G17780	100.612	703.285	6.99006	7.66448e-149	1.62528e-147	alpha/beta-Hydrolases superfamily protein
AT5G00975	0.536427	3.74679	6.98471	0.0267432	0.0394612	None
AT1G48020	3.74639	26.1352	6.9761	1.72691e-08	4.00765e-08	Pectin methylesterase inhibitor AtPMEI1. Inactivates AtPPME1 in vitro. Localized to pollen tube cell tip.
AT1G42980	19.2746	133.916	6.94781	2.85611e-40	1.7027e-39	Actin-binding FH2 (formin homology 2) family protein
AT5G57540	79.8172	553.883	6.9394	3.88611e-26	1.68435e-25	Encodes a xyloglucan endotransglucosylase/hydrolase with only only the endotransglucosylase (XET; EC 2.4.1.207) activity towards xyloglucan and non-detectable endohydrolytic (XEH; EC 3.2.1.151) activity.
AT4G27410	1101.13	7619.98	6.92017	0	0	Encodes a NAC transcription factor induced in response to desiccation. It is localized to the nucleus and acts as a transcriptional activator in ABA-mediated dehydration response.
AT1G58120	2.66923	18.4642	6.91741	1.34187e-07	2.97235e-07	hypothetical protein
AT1G06180	547.344	3784.11	6.91358	0	0	member of MYB3R- and R2R3- type MYB- encoding genes
AT1G60970	15.7888	109.106	6.91035	2.34247e-35	1.26927e-34	SNARE-like superfamily protein
AT5G15430	13.8965	95.7941	6.8934	1.94248e-27	8.72937e-27	Plant calmodulin-binding protein-like protein
AT5G63070	1.33489	9.19707	6.88976	0.00210149	0.00348954	Ribosomal protein S19 family protein
AT1G65480	23.0533	158.705	6.88427	1.76901e-30	8.55198e-30	FT, together with LFY, promotes flowering and is antagonistic with its homologous gene, TERMINAL FLOWER1 (TFL1). FT is expressed in leaves and is induced by long day treatment. Either the FT mRNA or protein is translocated to the shoot apex where it induces its own expression. Recent data suggests that FT protein acts as a long-range signal. FT is a target of CO and acts upstream of SOC1.
AT5G42380	25.9491	178.511	6.87928	7.60174e-38	4.32917e-37	calmodulin like 37
AT4G38213	2.12905	14.6274	6.87039	3.72249e-05	7.09833e-05	tubulin-tyrosine ligase
AT3G48835	19.7885	135.406	6.84266	5.71166e-38	3.26268e-37	polynucleotide adenylyltransferase domain/RNA recognition motif protein
AT2G30615	1.07231	7.31915	6.82561	0.00267348	0.00439646	F-box/LRR protein
AT3G10020	5213.8	35317	6.77375	0	0	plant/protein
AT2G32200	17.8721	121.053	6.7733	2.8836e-31	1.42448e-30	cysteine-rich/transmembrane domain A-like protein
AT1G69570	12.2915	83.1677	6.76626	3.59448e-20	1.30195e-19	CDF5 is a circadian regulated transcript that is antiphasic with respect to its natural antisense transcript (NAT) FLORE (AT1G69572).CDF5 transcript accumulation delays flowering. CDF5 links circadian oscillation and photoperiodism.
AT1G80625	1.3424	9.05145	6.74275	0.000645603	0.0011204	hypothetical protein
AT3G09863	0.535879	3.60965	6.73594	0.0275695	0.0406142	hypothetical protein
AT1G10155	18.7194	125.067	6.68112	2.5484e-33	1.31926e-32	phloem protein 2-A10
AT1G79860	28.3223	188.969	6.67209	1.06576e-36	5.92916e-36	Encodes a member of KPP-like gene family, homolog of KPP (kinase partner protein) gene in tomato. Also a member of the RopGEF (guanine nucleotide exchange factor) family, containing the novel PRONE domain (plant-specific Rop nucleotide exchanger), which is exclusively active towards members of the Rop subfamily. Coexpression of AtPRK2a with AtRopGEF12 resulted in isotropic pollen tube growth Grow…
AT4G24410	17.6751	117.905	6.67068	1.86156e-36	1.03105e-35	hypothetical protein
AT1G20350	36.3377	242.245	6.66648	7.70318e-68	7.16787e-67	mitochondrial inner membrane translocase
AT5G32460	1.87773	12.4971	6.65545	0.00077345	0.00133344	Transcriptional factor B3 family protein
AT1G48220	1.60764	10.6859	6.64695	0.000304899	0.000542739	Protein kinase superfamily protein
AT1G19020	369.728	2450.23	6.62711	0	0	CDP-diacylglycerol-glycerol-3-phosphate 3-phosphatidyltransferase
AT2G07629	5.90061	39.1019	6.62675	1.39721e-12	3.90229e-12	hypothetical protein
AT3G14620	3871.9	25599.1	6.61151	0	0	putative cytochrome P450 The mRNA is cell-to-cell mobile.
AT1G73165	12.0338	79.5426	6.60994	2.49683e-22	9.67277e-22	Member of a large family of putative ligands homologous to the Clavata3 gene. Consists of a single exon. Can replace CLV3 function in vivo.
AT5G50360	35.8317	236.62	6.60363	1.31796e-53	9.92572e-53	von willebrand factor A domain protein
ATMG00810	2.39594	15.8072	6.5975	2.43196e-05	4.69443e-05	DNA/RNA polymerases superfamily protein
ATMG00140	3.22927	21.2648	6.58502	8.32961e-08	1.86588e-07	transmembrane protein
AT3G24460	1548.58	10170	6.5673	0	0	Serinc-domain containing serine and sphingolipid biosynthesis protein
AT5G00985	27.247	178.798	6.56212	8.38151e-47	5.59998e-46	None
AT1G32970	0.81027	5.3096	6.55287	0.012876	0.0197135	Subtilisin-like serine endopeptidase family protein
AT2G08465	0.532675	3.48889	6.54975	0.0278073	0.0409553	None
AT4G31870	457.519	2990.77	6.53694	0	0	Encodes glutathione peroxidase.
AT1G33870	1.07285	7.01012	6.53409	0.00990139	0.0153392	P-loop containing nucleoside triphosphate hydrolases superfamily protein
AT3G14200	1019.46	6647.13	6.52022	0	0	Chaperone DnaJ-domain superfamily protein
AT1G01940	541.61	3527.74	6.51343	0	0	Cyclophilin-like peptidyl-prolyl cis-trans isomerase family protein
AT3G25230	6088.63	39582.2	6.50101	0	0	Encodes a a high molecular weight member of the FK506 binding protein (FKBP) family. It has three FKBP12-like domains, tetratricopeptide repeats, and a putative calmodulin binding domain. Modulates thermotolerance by interacting with HSP90.1 and affecting the accumulation of HsfA2-regulated sHSPs. Belongs to one of the 36 carboxylate clamp (CC)-tetratricopeptide repeat (TPR) proteins (Prasad 2010…
AT2G03630	1.86647	12.1309	6.49938	0.000452203	0.000794384	suppressor SRP40-like protein
AT1G05675	114.965	746.037	6.48923	1.17645e-84	1.36607e-83	UDP-Glycosyltransferase superfamily protein
AT1G22770	2145.66	13913.8	6.48461	0	0	Together with CONSTANTS (CO) and FLOWERING LOCUS T (FT), GIGANTEA promotes flowering under long days in a circadian clock-controlled flowering pathway. GI acts earlier than CO and FT in the pathway by increasing CO and FT mRNA abundance. Located in the nucleus. Regulates several developmental processes, including photoperiod-mediated flowering, phytochrome B signaling, circadian clock, carbohydra…
AT3G12050	2937.36	19045.4	6.48386	0	0	Aha1 domain-containing protein
AT4G28530	54.8149	355.064	6.47751	5.04938e-68	4.71018e-67	NAC domain containing protein 74
AT2G39980	655.321	4239.7	6.46965	0	0	HXXXD-type acyl-transferase family protein
AT1G26800	666.753	4312.97	6.46862	0	0	RING/U-box superfamily protein
AT5G28470	0.798463	5.15212	6.45255	0.0112144	0.0172703	Major facilitator superfamily protein
AT3G51895	645.177	4162.46	6.45165	0	0	Encodes a chloroplast-localized sulfate transporter.
AT4G12005	20.5752	132.62	6.44562	6.64267e-23	2.62178e-22	hypothetical protein
AT4G34300	2.40235	15.4732	6.44085	4.7983e-06	9.74333e-06	Encodes protein with 14.7% glycine residues, similar to auxin response factor 30 (GI:20145855) {Arabidopsis thaliana}
AT1G56060	12.2883	78.7459	6.40819	1.21656e-24	5.05329e-24	cysteine-rich/transmembrane domain protein B
AT4G21330	1.06315	6.80688	6.40253	0.0241339	0.0358103	Encodes a bHLH transcription factor strongly expressed in the tapetum from late anther stage 5 to early stage 6, and at a lower level in meiocytes. dyt1 mutant exhibits abnormal anther morphology beginning at anther stage 4. DYT1 acts downstream of SPL/NZZ and EMS1/EXS , and regulates the expression of downstream genes like AMS, MS1 and other tapetum preferential genes for pollen development, pri…
AT4G06935	2.66118	17.0107	6.39217	4.95305e-06	1.00482e-05	None
AT5G64190	36.632	233.656	6.37847	3.72777e-56	2.93467e-55	neuronal PAS domain protein
AT1G01530	1.33809	8.50881	6.3589	0.00555204	0.00884676	AGAMOUS-like 28
AT1G55980	32.0918	203.879	6.35301	8.00137e-50	5.64508e-49	FAD/NAD(P)-binding oxidoreductase family protein
AT5G65140	247.891	1574.42	6.35125	5.906e-261	2.42822e-259	Haloacid dehalogenase-like hydrolase (HAD) superfamily protein
AT5G00780	2.93502	18.6236	6.34532	1.09472e-05	2.16606e-05	Natural antisense transcript overlaps with AT5G01580
AT1G43800	128.499	814.586	6.33925	4.05847e-36	2.23416e-35	Plant stearoyl-acyl-carrier-protein desaturase family protein
AT1G32350	14.442	91.5386	6.33836	8.63332e-18	2.89814e-17	alternative oxidase 1D
AT1G49405	35.3313	223.865	6.33618	1.85835e-61	1.5796e-60	Uncharacterized protein family (UPF0497)
AT1G32375	7.46798	47.1738	6.31682	3.52689e-12	9.69949e-12	F-box/RNI-like/FBD-like domains-containing protein
AT4G01870	5304.38	33442.6	6.30472	0	0	tolB protein-like protein
AT5G47740	197.838	1246.05	6.29836	5.50913e-174	1.38685e-172	Adenine nucleotide alpha hydrolases-like superfamily protein
AT1G61290	2.67299	16.8353	6.29831	1.32551e-05	2.60718e-05	member of SYP12 Gene Family
AT1G03445	23.7621	149.517	6.29224	9.68687e-34	5.04961e-33	encodes a serine?threonine protein phosphatase with an N-terminal Kelch-repeat domain, which is nuclear localized and expressed preferentially in elongating cells. Genetic evidence suggest that this gene plays a redundant role (along with other members of the same gene family) in modulating growth in response to brassinosteroid.
AT5G19875	526.008	3308.83	6.29045	0	0	transmembrane protein
AT1G30050	8.01512	50.3308	6.27949	1.97301e-12	5.47836e-12	tropomyosin
AT1G11100	316.233	1984	6.27385	0	0	SNF2 domain-containing protein / helicase domain-containing protein / zinc finger protein-like protein
AT4G40010	220.894	1384.25	6.26658	2.864e-205	8.82791e-204	encodes a member of SNF1-related protein kinases (SnRK2) whose activity is activated by ionic (salt) and non-ionic (mannitol) osmotic stress.
AT4G13420	32.3479	202.539	6.26127	1.57596e-22	6.1443e-22	Encodes a protein of the KUP/HAK/KT potassium channel class that is upregulated in the roots by K levels.
AT2G28570	344.234	2154.72	6.25946	7.32899e-238	2.69253e-236	hypothetical protein
AT1G56300	1436.42	8989.31	6.25815	0	0	Chaperone DnaJ-domain superfamily protein
AT4G33230	1.0648	6.66027	6.25495	0.0164563	0.0249071	Plant invertase/pectin methylesterase inhibitor superfamily
AT5G02020	648.418	4055.43	6.25434	0	0	Encodes a protein involved in salt tolerance, names SIS (Salt Induced Serine rich).
AT5G04055	3.47895	21.7374	6.24826	8.76803e-08	1.96274e-07	None
AT1G66540	409.365	2556.92	6.24605	0	0	Cytochrome P450 superfamily protein
AT5G00965	2.14891	13.4155	6.2429	5.17236e-06	1.04794e-05	Natural antisense transcript overlaps with AT5G04410
AT4G29880	28.9168	180.024	6.22557	2.18024e-39	1.27856e-38	Encodes PIRL7, a member of the Plant Intracellular Ras-group-related LRRs (Leucine rich repeat proteins). PIRLs are a distinct, plant-specific class of intracellular LRRs that likely mediate protein interactions, possibly in the context of signal transduction.
AT2G48121	9.87417	61.2945	6.20757	2.57618e-18	8.80811e-18	ribonuclease III family protein
AT1G16635	0.801667	4.97473	6.20548	0.00989405	0.0153287	other_RNA
AT1G29680	6.1621	38.1871	6.19709	7.41325e-10	1.83832e-09	histone acetyltransferase (DUF1264)
AT2G35765	0.797915	4.94238	6.19412	0.0270688	0.0399192	hypothetical protein
AT1G31400	1.0637	6.58627	6.19183	0.00900211	0.0140089	TRAF-like family protein
AT3G04800	25.1345	155.503	6.18686	7.21354e-39	4.19367e-38	translocase inner membrane subunit 23-3
AT3G04010	411.116	2542.81	6.18514	0	0	O-Glycosyl hydrolases family 17 protein
AT1G21340	14.4389	89.0432	6.16691	8.51357e-20	3.04873e-19	Dof-type zinc finger DNA-binding family protein
ATMG01370	14.1741	87.3739	6.16433	1.95664e-23	7.83821e-23	transmembrane protein
AT1G78710	1.07285	6.61212	6.16311	0.0231713	0.0344425	Encodes a member of the TBL (TRICHOME BIREFRINGENCE-LIKE) gene family containing a plant-specific DUF231 (domain of unknown function) domain. TBL gene family has 46 members, two of which (TBR/AT5G06700 and TBL3/AT5G01360) have been shown to be involved in the synthesis and deposition of secondary wall cellulose, presumably by influencing the esterification state of pectic polymers. A nomenclature…
ATMG01350	1.0637	6.55392	6.16141	0.00210475	0.0034945	transmembrane protein
AT5G43240	2.67939	16.469	6.14656	0.000572826	0.000998193	hypothetical protein (DUF674)
AT3G59530	144.718	888.536	6.13977	1.50139e-210	4.75639e-209	Calcium-dependent phosphotriesterase superfamily protein
AT1G62000	1.60333	9.8366	6.13509	0.00038645	0.000682349	Encodes a member of a mucilage protein family. Predicted in silico to be glycosylated.
AT3G23920	6454.17	39585.3	6.13329	0	0	Encodes a chloroplast beta-amylase. Is necessary for leaf starch breakdown in the absence of BAM3.
AT5G62520	67.1951	411.158	6.11886	7.42832e-121	1.27354e-119	Encodes a protein with similarity to RCD1 but without the WWE domain. The protein does have a PARP signature upstream of the C-terminal protein interaction domain. The PARP signature may bind NAD+ and attach the ADP-ribose-moiety from NAD+ to the target molecule. Its presence suggests a role for the protein in ADP ribosylation. Up-regulated by NaCl. SRO5 and P5CDH (an overlapping gene in the anti…
AT4G08360	14.6821	89.6036	6.1029	2.11016e-21	7.95394e-21	KOW domain-containing protein
AT4G13800	185.646	1132.61	6.10094	8.08279e-215	2.62401e-213	magnesium transporter NIPA (DUF803)
AT4G27657	171.288	1044.87	6.10008	5.24693e-179	1.36948e-177	hypothetical protein
AT5G52300	1063.25	6483.47	6.0978	7.25593e-101	1.01509e-99	Encodes a protein that is induced in expression in response to water deprivation such as cold, high-salt, and desiccation. The response appears to be via abscisic acid. The promoter region contains two ABA-responsive elements (ABREs) that are required for the dehydration-responsive expression of rd29B as cis-acting elements. Protein is a member of a gene family with other members found plants, an…
AT2G42560	148.795	906.937	6.09522	9.34146e-42	5.72246e-41	late embryogenesis abundant domain-containing protein / LEA domain-containing protein
AT1G08697	5.8953	35.8958	6.08888	2.96678e-09	7.14747e-09	None
AT3G24100	2561.13	15564.7	6.07728	0	0	Uncharacterized protein family SERF
AT2G24683	4.55931	27.6802	6.07113	2.98989e-07	6.51665e-07	hypothetical protein
AT5G15120	88.558	537.18	6.06586	4.49871e-89	5.51944e-88	2-aminoethanethiol dioxygenase, putative (DUF1637)
AT3G14640	13.106	79.2855	6.04956	1.17543e-19	4.19035e-19	putative cytochrome P450
AT5G52570	1425.13	8607.47	6.03979	0	0	Converts &#946;-carotene to zeaxanthin via cryptoxanthin.
AT3G62320	2.93987	17.7556	6.03958	5.09372e-05	9.6187e-05	Polynucleotidyl transferase, ribonuclease H-like superfamily protein
AT4G34210	1.07176	6.46197	6.02932	0.00170588	0.0028563	one of 20 SKP1 homologs in Arabidopsis. Protein is most similar to ASK12 and RNAi lines show defects in stamen development.
AT2G32190	122.469	736.355	6.01257	2.1923e-56	1.73473e-55	cysteine-rich/transmembrane domain A-like protein
AT4G24415	38.2708	229.951	6.00853	3.45094e-69	3.255e-68	Encodes a microRNA that targets AGL16. MicroRNAs are regulatory RNAs with a mature length of ~21-nucleotides that are processed from hairpin precursors by Dicer-like enzymes. MicroRNAs can negatively regulate gene expression by attenuating translation or by directing mRNA cleavage. Mature sequence: UAGACCAUUUGUGAGAAGGGA
AT2G36780	260.679	1565.85	6.00682	1.31246e-225	4.53585e-224	UDP-Glycosyltransferase superfamily protein
AT5G41663	4.55556	27.3209	5.99726	3.977e-07	8.60874e-07	Encodes a microRNA that targets several TCP family members. MicroRNAs are regulatory RNAs with a mature length of ~21-nucleotides that are processed from hairpin precursors by Dicer-like enzymes. MicroRNAs can negatively regulate gene expression by attenuating translation or by directing mRNA cleavage. Mature sequence: UUGGACUGAAGGGAGCUCCCU. Pri-mRNA coordinates for MIR319b (converted to TAIR10 b…
AT5G67488	2.66603	15.9791	5.99359	6.77417e-05	0.000126779	Potential natural antisense gene, locus overlaps with AT5G67490
AT1G44414	38.2363	229.083	5.99125	6.58809e-75	6.76368e-74	zinc-ribbon domain protein
AT1G52827	204.329	1223.82	5.98947	5.63787e-110	8.67372e-109	Cysteine-rich protein that confers cadmium tolerance to yeast. Homologs are also found in rice, Brassica rapa and pine.
AT4G37235	12.5637	74.8278	5.95586	7.72593e-16	2.43171e-15	Uncharacterized protein family (UPF0497)
AT2G32140	18.9717	112.809	5.94617	1.71615e-29	8.13008e-29	transmembrane receptor
AT3G02205	1.60498	9.53844	5.94303	7.26637e-05	0.000135603	None
AT1G32950	41.7163	247.407	5.9307	1.2208e-54	9.37164e-54	Subtilase family protein
AT5G16960	92.3347	545.349	5.90621	3.2996e-84	3.81454e-83	Zinc-binding dehydrogenase family protein
AT4G25190	24.8261	146.494	5.9008	7.26718e-25	3.03882e-24	QWRF motif protein (DUF566)
AT2G29450	9973.3	58812	5.89695	0	0	Encodes a member of the TAU glutathione S-transferase gene family. Gene expression is induced by exposure to auxin, pathogen and herbicides. Naming convention according to Wagner et al. (2002)
AT5G27980	1.87397	11.0351	5.88864	0.000360193	0.000637704	Seed maturation protein
AT5G26865	8.81632	51.9141	5.88841	3.79597e-14	1.12371e-13	AGAMOUS-like MADS-box protein
AT3G48201	0.797915	4.69592	5.88524	0.0175331	0.0264393	Encodes a microRNA of unknown function. MicroRNAs are regulatory RNAs with a mature length of ~21-nucleotides that are processed from hairpin precursors by Dicer-like enzymes. MicroRNAs can negatively regulate gene expression by attenuating translation or by directing mRNA cleavage. Mature sequence: GAUGGAUAUGUCUUCAAGGAC
AT1G52565	127.962	752.536	5.88094	7.85215e-134	1.485e-132	cytochrome P450 family protein
AT3G15700	22.977	135.046	5.87743	2.91802e-20	1.06015e-19	P-loop containing nucleoside triphosphate hydrolases superfamily protein
AT4G20450	15.5132	91.1725	5.87709	2.49994e-19	8.83179e-19	Leucine-rich repeat protein kinase family protein
AT1G72900	1443.74	8479.65	5.87338	0	0	Toll-Interleukin-Resistance (TIR) domain-containing protein
AT4G38070	10.178	59.6337	5.85906	3.31654e-13	9.47774e-13	transcription factor bHLH131-like protein
AT1G18990	21.414	125.39	5.85552	5.55437e-26	2.39632e-25	myosin-binding protein, putative (Protein of unknown function, DUF593)
AT1G71120	4.28383	24.9958	5.83492	2.91576e-06	5.99494e-06	Contains lipase signature motif and GDSL domain.
AT1G14360	1319.38	7649.44	5.79774	0	0	UDP-galactose transporter 3
AT4G17340	9901.62	57353	5.79228	0	0	tonoplast intrinsic protein 2
AT2G21130	1064.2	6158.55	5.78703	0	0	Cyclophilin-like peptidyl-prolyl cis-trans isomerase family protein
AT1G10370	1959.68	11326	5.77951	0	0	Encodes GSTU17 (Glutathione S-Transferase U17). Functions as a negative component of stress-mediated signal transduction pathways in drought and salt stress responses.
AT5G21130	4.27742	24.702	5.77498	2.11604e-06	4.38991e-06	Late embryogenesis abundant (LEA) hydroxyproline-rich glycoprotein family
AT1G02980	7.76012	44.7982	5.77288	3.34582e-16	1.06756e-15	encodes an Arabidopsis cullin
AT5G25755	49.1956	283.97	5.77227	9.98723e-65	8.92894e-64	hypothetical protein
AT3G56600	9.37215	54.0498	5.76707	3.01148e-13	8.62382e-13	phosphatidylinositol 4-kinase gamma-like protein
AT3G15356	1365.59	7825.54	5.73051	0	0	Legume lectin family protein
AT5G02490	1276.77	7299.46	5.71715	0	0	Heat shock protein 70 (Hsp 70) family protein
AT5G48390	21.626	123.52	5.71166	7.64067e-24	3.09676e-23	Defective in meiotic chromosome segregation. It is involved in crossover formation and involved in both male and female meiosis.
AT4G36600	99.886	569.905	5.70556	8.74199e-40	5.16699e-39	Late embryogenesis abundant (LEA) protein
AT5G01520	634.024	3615.9	5.70309	0	0	Encodes a cytosolic RING-type E3 ubiquitin (Ub) ligase that is critical for ABA and high salinity responses during germination. AtAIRP2 and SDIR1 likely play a combinatory role in ABA signaling and the response to high salt in Arabidopsis.
AT1G02400	358.794	2043.55	5.69563	0	0	Encodes a gibberellin 2-oxidase that acts on C19 gibberellins but not C20 gibberellins.
AT1G04220	287.681	1635.37	5.68467	1.35949e-201	4.08955e-200	Encodes KCS2, a member of the 3-ketoacyl-CoA synthase family involved in the biosynthesis of VLCFA (very long chain fatty acids).
AT1G33760	2.13491	12.1315	5.68242	5.64619e-05	0.000106298	encodes a member of the DREB subfamily A-4 of ERF/AP2 transcription factor family. The protein contains one AP2 domain. There are 17 members in this subfamily including TINY.
AT1G55640	2.39805	13.6073	5.67431	0.000110858	0.000203792	prenylated RAB acceptor 1.G1
AT1G76994	1.32894	7.5354	5.67021	0.0104399	0.0161363	hypothetical protein
AT3G12545	1.34294	7.6029	5.66136	0.00610155	0.00967301	Bifunctional inhibitor/lipid-transfer protein/seed storage 2S albumin superfamily protein
AT4G39110	75.9603	429.963	5.66037	1.10768e-93	1.42779e-92	Malectin/receptor-like protein kinase family protein
AT1G12560	240.822	1361.03	5.65161	7.31828e-41	4.40693e-40	Member of Alpha-Expansin Gene Family. Naming convention from the Expansin Working Group (Kende et al, 2004. Plant Mol Bio). Containing a conserved root hair-specific cis-element RHE. Expressed specifically in root hair cell and involved in root hair elongation.
AT5G57560	3181.25	17946.1	5.64121	3.59361e-178	9.31463e-177	Encodes a cell wall-modifying enzyme, rapidly upregulated in response to environmental stimuli.
AT5G54940	10419.2	58753.1	5.63891	0	0	Translation initiation factor SUI1 family protein
AT1G05990	5.61551	31.6496	5.6361	5.16274e-08	1.16956e-07	EF hand calcium-binding protein family
AT4G31370	10.6865	60.1832	5.63168	4.13682e-15	1.27079e-14	fasciclin-like arabinogalactan-protein, putative (FLA5)
AT3G61450	32.0946	180.613	5.62753	5.29169e-43	3.31438e-42	syntaxin of plants 73 (SYP73)
AT5G57510	8.79967	49.5171	5.62716	8.13874e-12	2.20522e-11	cotton fiber protein
AT1G48100	157.992	887.991	5.62049	1.68445e-103	2.41579e-102	Pectin lyase-like superfamily protein
AT1G71520	14.7283	82.7726	5.61998	3.32809e-23	1.32392e-22	encodes a member of the DREB subfamily A-5 of ERF/AP2 transcription factor family. The protein contains one AP2 domain. There are 16 members in this subfamily including RAP2.1, RAP2.9 and RAP2.10.
ATMG01170	24.873	139.438	5.60601	8.76812e-33	4.48686e-32	ATPase subunit 6
AT5G63270	32.3417	180.871	5.59251	2.1545e-25	9.1596e-25	RPM1-interacting protein 4 (RIN4) family protein
AT5G66400	2366.19	13228.5	5.59063	6.29835e-246	2.41892e-244	Belongs to the dehydrin protein family, which contains highly conserved stretches of 7-17 residues that are repetitively scattered in their sequences, the K-, S-, Y- and lysine rich segments. ABA- and drought-induced glycine-rice dehydrin protein. The ABA-induced expression of RAB18 was reduced following ACC application, indicating that ethylene inhibits the ABA signaling pathway. RAB18 is also e…
AT1G19900	386.547	2160.75	5.58988	6.54472e-40	3.87615e-39	glyoxal oxidase-related protein
AT1G68620	576.658	3223.01	5.58912	0	0	alpha/beta-Hydrolases superfamily protein
AT2G22240	1865.73	10415.8	5.5827	0	0	** Referred to as MIPS1 in Mitsuhashi et al 2008. Myo-inositol-1-phosphate synthase isoform 2. Expressed in leaf, root and silique. Immunolocalization experiments with an antibody recognizing MIPS1, MIPS2, and MIPS3 showed endosperm localization.
AT3G09405	143.393	800.22	5.58062	6.15468e-120	1.04224e-118	Pectinacetylesterase family protein
AT1G59725	20.3008	113.185	5.57542	1.51652e-20	5.56363e-20	DNAJ heat shock family protein
AT4G28670	3.4806	19.4038	5.57486	0.000117399	0.000215379	cysteine-rich RECEPTOR-like kinase, putative (DUF26)
AT5G28920	2.40344	13.3866	5.56978	0.000160733	0.000292202	hypothetical protein
AT2G02720	2.94948	16.4243	5.56852	0.000105394	0.000194183	Pectate lyase family protein
AT1G04980	1047.85	5817.46	5.55179	0	0	Encodes a protein disulfide isomerase-like (PDIL) protein, a member of a multigene family within the thioredoxin (TRX) superfamily. Transcript levels for this gene are up-regulated in response to three different chemical inducers of ER stress (dithiothreitol, beta-mercaptoethanol, and tunicamycin). AtIRE1-2 does not appear to be required for this response, but the atbzip60 mutant has a diminished…
AT2G29090	185.634	1028.83	5.54227	4.28686e-108	6.49242e-107	Encodes a protein with ABA 8'-hydroxylase activity, involved in ABA catabolism. Member of the CYP707A gene family. This gene predominantly accumulates in dry seeds and is up-regulated immediately following imbibition. CYP707A2 appears to play a major role in the rapid decrease in ABA levels during early seed imbibition.
AT3G06520	104.483	578.399	5.53583	3.14528e-100	4.37686e-99	agenet domain-containing protein
AT4G20362	53.4939	295.917	5.53179	3.226e-47	2.17145e-46	Potential natural antisense gene, locus overlaps with AT4G20360. Has been identified as a translated small open reading frame by ribosome profiling.
AT5G48175	38.2041	211.196	5.52809	3.44274e-35	1.85816e-34	transmembrane protein
AT2G33460	13.6222	75.1865	5.51941	2.83522e-18	9.67486e-18	encodes a member of a novel protein family that contains contain a CRIB (for Cdc42/Rac-interactive binding) motif required for their specific interaction with GTP-bound Rop1 (plant-specific Rho GTPase). Interacts with Rop1 and is involved in pollen tube growth and function. Protein most similar to RIC3(family subgroup III). RIC1 is localized to the apical region of the plasma membrane in pollen t…
AT2G38255	24.6041	135.459	5.50554	1.00103e-29	4.76464e-29	hypothetical protein (DUF239)
AT1G69490	266.633	1467.8	5.50493	1.3487e-233	4.81331e-232	Encodes a member of the NAC transcription factor gene family. It is expressed in floral primordia and upregulated by AP3 and PI. Its expression is associated with leaf senescence. The mRNA is cell-to-cell mobile.
AT1G27920	3.73294	20.5472	5.50429	3.65476e-06	7.4681e-06	microtubule-associated protein 65-8
AT5G17540	45.9027	252.556	5.50198	1.2928e-48	8.91701e-48	HXXXD-type acyl-transferase family protein
AT3G19184	12.2824	67.425	5.48957	5.40769e-17	1.76957e-16	AP2/B3-like transcriptional factor family protein
AT3G03470	906.311	4972.48	5.4865	0	0	member of CYP89A
AT3G09620	2.95003	16.1549	5.47618	0.000203798	0.000367613	P-loop containing nucleoside triphosphate hydrolases superfamily protein
AT4G33905	35.7657	195.351	5.46197	6.90645e-57	5.50815e-56	Peroxisomal membrane 22 kDa (Mpv17/PMP22) family protein
AT3G13277	231.553	1263.12	5.45502	6.85047e-144	1.39623e-142	other_RNA
AT3G08690	1665.27	9079.25	5.45213	0	0	ubiquitin-conjugating enzyme 11
AT5G37300	43.3139	235.768	5.44325	3.13129e-49	2.18449e-48	Encodes a bifunctional enzyme, wax ester synthase (WS) and diacylglycerol acyltransferase (DGAT). In vitro assay indicated a ratio of 10.9 between its WS and DGAT activities. Both mutant and in vivo expression/analysis in yeast studies indicated a role in wax biosynthesis.
AT5G52680	5.37334	29.1931	5.43296	2.13816e-05	4.14225e-05	Copper transport protein family
AT1G51440	122.225	663.365	5.42741	6.773e-114	1.08265e-112	Encodes a lipase that hydrolyzes phosphatidylcholine, glycolipids as well as triacylglycerols.
AT5G58050	4.52436	24.5534	5.42694	9.82217e-08	2.19279e-07	Encodes a member of the glycerophosphodiester phosphodiesterase like (GDPD-like) family.
AT5G19473	1.34294	7.2854	5.42494	0.00494756	0.0079211	RPM1-interacting protein 4 (RIN4) family protein
AT5G41540	1.33004	7.21279	5.42298	0.0109575	0.0168915	Disease resistance protein (TIR-NBS-LRR class) family
AT5G37340	460.402	2495.54	5.42035	0	0	ZPR1 zinc-finger domain protein
AT2G41160	1478.41	8012.19	5.41947	0	0	Ubiquitin-associated (UBA) protein
AT1G73066	70.5675	381.077	5.40019	1.23185e-86	1.46942e-85	Leucine-rich repeat family protein
AT3G14630	23.4924	126.749	5.39533	6.39626e-28	2.90881e-27	putative cytochrome P450
AT2G02810	618.497	3334.54	5.39137	0	0	Encodes a multitransmembrane hydrophobic protein that functions as transporter of UDP-galactose and UDP-glucose into the Golgi. Localized in the ER. Involved in the unfolded protein response, a mechanism that controls proper protein folding in the ER.
AT1G06750	6.96971	37.546	5.38702	3.90587e-09	9.3549e-09	P-loop containing nucleoside triphosphate hydrolases superfamily protein
AT3G26170	133.144	716.926	5.3846	1.09818e-120	1.88032e-119	putative cytochrome P450
AT4G28000	1.33434	7.17904	5.38021	0.0236169	0.035073	P-loop containing nucleoside triphosphate hydrolases superfamily protein
AT5G04500	2.14031	11.5137	5.37943	0.00483189	0.00774347	a member of the Glycosyltransferase Family 64 (according to CAZy Database)
AT5G47610	1445.8	7772.85	5.37615	0	0	RING/U-box superfamily protein
AT5G18130	1924.69	10317.1	5.3604	0	0	transmembrane protein
AT3G02480	844.602	4524.3	5.35672	4.28453e-51	3.08842e-50	Late embryogenesis abundant protein (LEA) family protein
AT3G63310	2363.87	12634.2	5.34472	0	0	Mediates cell elongation in brassinosteroid signaling.
AT1G06970	5.60151	29.8541	5.32966	2.54501e-08	5.85752e-08	member of Putative Na+/H+ antiporter family
AT4G13290	173.784	925.075	5.32312	1.2073e-178	3.13861e-177	putative cytochrome P450
ATMG00160	42.8015	226.503	5.29194	5.90042e-52	4.31005e-51	cytochrome c oxidase subunit 2
AT1G61255	37.1469	196.226	5.28242	5.79909e-40	3.43842e-39	hypothetical protein
AT3G30210	3.19651	16.8785	5.28029	5.48051e-06	1.10772e-05	Encodes a putative transcription factor, member of the R2R3 factor gene family (MYB121).
AT1G45163	0.799012	4.2174	5.27827	0.0292501	0.0429572	transmembrane protein
AT1G59950	3.1944	16.8382	5.27117	0.000185405	0.000335266	NAD(P)-linked oxidoreductase superfamily protein
AT5G43450	3050.39	16043.7	5.25954	0	0	encodes a protein whose sequence is similar to ACC oxidase
AT4G02270	398.413	2090.64	5.24741	2.25473e-35	1.22249e-34	root hair specific 13
AT1G54970	327.649	1712.67	5.22715	1.44026e-30	6.98843e-30	encodes a proline-rich protein that is specifically expressed in the root. The mRNA is cell-to-cell mobile.
AT1G09070	5132.28	26824.6	5.22664	0	0	SRC2 specifically binds the peptide PIEPPPHH, and moves from ER to a vacuole fraction where it gets internalized. Involved in Protein Storage Vacuole targeting. The mRNA is cell-to-cell mobile.
AT3G26350	45.4536	237.526	5.22569	7.68411e-57	6.12092e-56	proline-rich receptor-like kinase
AT3G46260	2.14461	11.1932	5.21922	0.00132115	0.00223221	kinase-like protein
AT5G24210	1201.22	6265.32	5.21578	0	0	alpha/beta-Hydrolases superfamily protein
AT5G13200	489.848	2547.45	5.2005	0	0	Encodes a protein with unknown function that is involved in hormone mediated regulation of seed germination/dormancy.
AT1G20030	337.703	1752.66	5.18995	1.53127e-236	5.58646e-235	Pathogenesis-related thaumatin superfamily protein
AT2G25600	4.00788	20.7719	5.18277	1.26377e-05	2.48985e-05	Encodes SPIK, a member of the Shaker family potassium ion (K+) channel. This family includes five groups based on phylogenetic analysis (FEBS Letters (2007) 581: 2357): I (inward rectifying channel): AKT1 (AT2G26650), AKT5 (AT4G32500) and SPIK (also known as AKT6, AT2G25600); II (inward rectifying channel): KAT1 (AT5G46240) and KAT2 (AT4G18290); III (weakly inward rectifying channel): AKT2 (AT4G2…
AT2G21237	1.07231	5.55664	5.18195	0.0192618	0.0289147	transmembrane protein
AT1G48060	10.1518	52.5795	5.17935	2.09845e-14	6.27145e-14	F-box/associated interaction domain protein
AT4G10040	1075.96	5556.54	5.16428	0	0	Encodes cytochrome c. Promoter directs preferential expression in vascular tissues of cotyledons, leaves, roots, and hypocotyls, and in anthers.
AT3G57540	337.519	1742	5.16119	0	0	Remorin family protein
AT1G14200	716.166	3692.66	5.15616	0	0	RING/U-box superfamily protein
AT1G56440	590.742	3045.06	5.15464	0	0	Encodes one of the 36 carboxylate clamp (CC)-tetratricopeptide repeat (TPR) proteins (Prasad 2010, Pubmed ID: 20856808) with potential to interact with Hsp90/Hsp70 as co-chaperones.
AT2G41100	1686.58	8685.84	5.14998	8.31869e-248	3.2184e-246	encodes a calmodulin-like protein, with six potential calcium binding domains. Calcium binding shown by Ca(2+)-specific shift in electrophoretic mobility. Expression induced by touch and darkness. Expression may also be developmentally controlled. Expression in growing regions of roots, vascular tissue, root/shoot junctions, trichomes, branch points of the shoot, and regions of siliques and flowe…
AT1G73050	2.41095	12.4081	5.14657	0.00015584	0.00028368	Glucose-methanol-choline (GMC) oxidoreductase family protein
AT4G18596	1.86647	9.60454	5.14584	0.00218789	0.00362749	Pollen Ole e 1 allergen and extensin family protein
AT2G18680	19.0088	97.7612	5.14294	1.16232e-26	5.11558e-26	transmembrane protein
AT1G04247	75.5249	388.377	5.14237	4.04501e-43	2.54082e-42	Natural antisense transcript overlaps with AT1G04220
AT3G17800	4838.65	24869.2	5.13969	0	0	mRNA level of the MEB5.2 gene (At3g17800) remains unchanged after cutting the inflorescence stem
AT1G76965	1.35045	6.93258	5.13353	0.0157644	0.0239095	Encodes a Protease inhibitor/seed storage/LTP family protein
AT1G58430	1.87452	9.62191	5.13299	0.00286276	0.00469566	Encodes an anther-specific proline-rich protein.
AT5G52600	13.1115	67.1552	5.12186	2.08344e-19	7.37428e-19	Encodes a nuclear-localized transcription activator that is a member of the R2R3 factor gene family. MYB82 and GL1 can form homodimers and heterodimers at R2R3-MYB domains. At least one of the two introns in MYB82 is essential to the protein?s trichome developmental function.
AT5G59845	40.65	208.122	5.11985	2.69951e-34	1.42879e-33	Member of a family of proteins named as being GA inducible but GASA10 does not appear to be GA induced. It is likely to be secreted as the protein is found in the cell wall.
AT3G14710	12.822	65.6351	5.11894	1.29465e-11	3.47452e-11	RNI-like superfamily protein
AT1G18382	1.07285	5.49053	5.11769	0.0111092	0.0171143	Potential natural antisense gene, locus overlaps with AT1G18380
AT5G02430	199.787	1022.42	5.11755	6.19189e-280	2.73433e-278	Transducin/WD40 repeat-like superfamily protein
AT4G23570	2590.89	13216.3	5.10107	0	0	Closely related to SGT1B, may function in SCF(TIR1) mediated protein degradation. AtSGT1a and AtSGT1b are functionally redundant in the resistance to pathogenes. AtSGT1b was more highly expressed than AtSGT1. The N-terminal TPR domain of AtSGT1a reduces the steady-state level of Arabidopsis SGT1 proteins whereas the same domain from AtSGT1b enhances SGT1 accumulation. The TPR domain is dispensabl…
AT5G10695	4.27687	21.8094	5.09939	3.78247e-07	8.2005e-07	methionyl-tRNA synthetase
AT3G61390	96.5407	491.905	5.09531	9.14424e-65	8.18364e-64	RING/U-box superfamily protein
AT1G07473	1.33379	6.78893	5.08994	0.0196636	0.0294858	hypothetical protein
AT3G29810	704.672	3581.78	5.0829	0	0	During the course of seed coat epidermal cell differentiation, COBRA-LIKE 2 plays a role in cellulose deposition into mucilage secretory cells of Arabidopsis seeds. COBRA-LIKE 2 affects mucilage solubility and cellulosic ray formation.
AT4G15680	108.614	551.917	5.08146	1.51084e-116	2.47538e-115	Thioredoxin superfamily protein
AT3G49230	1.87773	9.53844	5.07978	0.00990672	0.0153457	transmembrane protein
AT3G57880	1899.19	9644.65	5.07831	0	0	Calcium-dependent lipid-binding (CaLB domain) plant phosphoribosyltransferase family protein
AT1G03050	2.13546	10.8289	5.07101	0.00317791	0.0051902	ENTH/ANTH/VHS superfamily protein
AT5G56030	17143.3	86919.7	5.07018	0	0	A member of heat shock protein 90 (HSP90) gene family. Expressed in all tissues and abundant in root apical meristem, pollen and tapetum. Expression is NOT heat-induced but induced by IAA and NaCl. Interacts with HsfA1d in the cytosol and the nucleus and negatively regulates HsfA1d. Did not bind to AtHsfA4c. The mRNA is cell-to-cell mobile.
AT4G15550	3587.1	18168.8	5.06504	0	0	UDP-glucose:indole-3-acetate beta-D-glucosyltransferase
AT5G17390	108.323	547.874	5.05776	5.26147e-110	8.09939e-109	Adenine nucleotide alpha hydrolases-like superfamily protein
AT5G13940	2.13601	10.8001	5.05622	0.00457907	0.00736035	aminopeptidase
AT1G09913	1.06746	5.38714	5.04671	0.0297336	0.0436355	Natural antisense transcript overlaps with AT1G79720
AT5G40460	62.2409	313.516	5.03714	2.73471e-70	2.63535e-69	cyclin-dependent kinase inhibitor SMR3-like protein
AT4G36990	2540.98	12793.8	5.035	0	0	Encodes a protein whose sequence is similar to heat shock factors that regulate the expression of heat shock proteins. Transcript level is increased in response to heat shock. However, overexpression of this gene did not result in the increase of decrease of heat shock proteins.
AT5G53120	2091.7	10515.5	5.02724	0	0	encodes a novel spermine synthase and is a paralog of previously characterized spermidine synthases, SPDS1 and SPDS2. SPDS3 forms heterodimers with SDPS2, which in turn forms heterodimers with SDPS1 in vivo. The gene does not complement speDelta3 deficiency of spermidine synthase in yeast but DOES complement speDelta4 deficiency.
AT3G06355	1517.02	7621.44	5.02397	3.21843e-247	1.24334e-245	None
AT1G62570	3253.17	16341.6	5.02328	0	0	belongs to the flavin-monooxygenase (FMO) family, encodes a glucosinolate S-oxygenase that catalyzes the conversion of methylthioalkyl glucosinolates to methylsulfinylalkyl glucosinolates The mRNA is cell-to-cell mobile.
ATMG00040	6.13309	30.7983	5.02166	3.0516e-09	7.34775e-09	ATP synthase subunit C family protein
AT2G18690	539.881	2708.96	5.01769	5.41333e-251	2.12571e-249	transmembrane protein
AT1G48195	1.0637	5.32104	5.00237	0.0159408	0.0241645	Zinc finger C-x8-C-x5-C-x3-H type family protein
AT1G19490	340.409	1700.44	4.99527	0	0	Basic-leucine zipper (bZIP) transcription factor family protein
AT3G03270	1083.85	5404.4	4.98629	0	0	HRU1 is a hypoxia induced universal stress protein. It exists as two splice variants with AT3G03270.2 , which contains a putative dimerization domain, the predominant transcript found under anoxia. It is induced by RAP2.12. Subcellular localization is dynamic; under anoxia the localization of HRU1 shifts from cytoplasm to the plasma membrane.
AT5G49340	47.3144	235.741	4.98244	1.75736e-34	9.34278e-34	Encodes a member of the TBL (TRICHOME BIREFRINGENCE-LIKE) gene family containing a plant-specific DUF231 (domain of unknown function) domain. TBL gene family has 46 members, two of which (TBR/AT5G06700 and TBL3/AT5G01360) have been shown to be involved in the synthesis and deposition of secondary wall cellulose, presumably by influencing the esterification state of pectic polymers. A nomenclature…
AT4G38060	1916.88	9539.87	4.97677	0	0	hypothetical protein
AT1G07150	407.44	2026.52	4.9738	1.90757e-187	5.23952e-186	member of MEKK subfamily
AT3G17790	1417.78	7050.7	4.97307	0	0	Expression is upregulated in the shoot of cax1/cax3 mutant and is responsive to phosphate (Pi) and not phosphite (Phi) in roots and shoots.
AT4G34550	72.199	358.28	4.9624	2.28119e-73	2.29352e-72	F-box protein
AT3G22830	80.2388	398.098	4.96141	2.56085e-70	2.46962e-69	member of Heat Stress Transcription Factor (Hsf) family
AT3G23240	6.93969	34.4249	4.96058	1.13179e-07	2.51721e-07	encodes a member of the ERF (ethylene response factor) subfamily B-3 of ERF/AP2 transcription factor family (ERF1). The protein contains one AP2 domain. There are 18 members in this subfamily including ATERF-1, ATERF-2, AND ATERF-5. EREBP like protein that binds GCC box of ethylene regulated promoters such as basic chitinases. Constitutive expression of ERF1 phenocopies ethylene over production. …
AT2G36830	26405.7	130942	4.95885	0	0	Encodes a tonoplast intrinsic protein, which functions as water channel. It has also been shown to be able to facilitate the transport of urea and hydrogen peroxide. Highly expressed in vascular tissues of the root, stem, cauline leaves and flowers but not in the apical meristems. The mRNA is cell-to-cell mobile.
AT3G10710	221.628	1098.99	4.95869	1.694e-38	9.76598e-38	root hair specific 12
AT5G52750	142.449	706.044	4.95647	2.01652e-88	2.45455e-87	Heavy metal transport/detoxification superfamily protein
AT3G06690	68.4591	338.428	4.94351	2.95134e-83	3.3718e-82	putative acyl-coenzyme A oxidase
AT1G04147	4.54641	22.4689	4.94211	1.55972e-06	3.26389e-06	Natural antisense transcript overlaps with AT1G02860
AT4G09150	5559.77	27448.2	4.93692	0	0	T-complex protein 11
AT2G25460	136.985	675.95	4.93446	3.8421e-121	6.63041e-120	EEIG1/EHBP1 protein amino-terminal domain protein
AT1G31490	1.06746	5.25848	4.92618	0.0258206	0.0381879	HXXXD-type acyl-transferase family protein
AT3G54065	2.68214	13.2092	4.9249	0.000399336	0.000704058	LOW protein: ankyrin repeat protein
AT5G41071	1.60388	7.89315	4.92127	0.00441041	0.00710361	This gene encodes a small protein and has either evidence of transcription or purifying selection.
AT1G04723	3.75335	18.4492	4.9154	2.82583e-06	5.81778e-06	Natural antisense transcript overlaps with AT1G09795
AT3G04710	1055.69	5188.41	4.9147	0	0	Encodes one of the 36 carboxylate clamp (CC)-tetratricopeptide repeat (TPR) proteins (Prasad 2010, Pubmed ID: 20856808) with potential to interact with Hsp90/Hsp70 as co-chaperones.
AT1G79920	11303.1	55454.6	4.90613	0	0	Heat shock protein 70 (Hsp 70) family protein
AT2G37440	124.949	612.889	4.90513	1.32997e-100	1.85863e-99	DNAse I-like superfamily protein
AT2G03720	79.0363	387.57	4.9037	1.79827e-34	9.55639e-34	Involved in root hair development
AT3G03290	7.48628	36.7062	4.90313	1.50551e-09	3.6753e-09	Adenine nucleotide alpha hydrolases-like superfamily protein
AT5G40382	3.21801	15.7778	4.90297	6.76871e-05	0.000126686	Cytochrome c oxidase subunit Vc family protein
AT1G47690	1.3467	6.60207	4.90242	0.0193966	0.0291088	hypothetical protein
AT3G51190	3.4741	16.962	4.8824	5.72239e-05	0.00010771	Ribosomal protein L2 family
AT4G37760	5472.79	26679.1	4.87487	0	0	squalene epoxidase 3
AT1G02405	5.87864	28.6169	4.86794	6.13207e-08	1.3833e-07	proline-rich family protein
AT2G26690	5732.33	27883.6	4.86427	0	0	Major facilitator superfamily protein
AT1G72270	3.21262	15.6198	4.86201	0.000273783	0.000489177	Encodes IDAP1. Acts together with IDAP2 and IDM1 to regulate active DNA demethylation.
AT4G31351	37.178	180.741	4.86151	3.3743e-41	2.04887e-40	This gene encodes a small protein and has either evidence of transcription or purifying selection.
AT3G29575	1292.99	6285.59	4.86127	0	0	ABI five binding protein 3
AT1G78070	3237.89	15694.6	4.84716	0	0	Transducin/WD40 repeat-like superfamily protein
AT1G28550	2.14031	10.3733	4.84664	0.00040261	0.000709545	RAB GTPase homolog A1I
AT4G38880	2.13711	10.3554	4.84551	0.00373051	0.0060479	GLN PHOSPHORIBOSYL PYROPHOSPHATE AMIDOTRANSFERASE 2
AT1G18960	5.07478	24.5877	4.84508	8.05603e-07	1.71413e-06	myb-like HTH transcriptional regulator family protein
AT5G24880	41.707	201.883	4.8405	1.73785e-29	8.22843e-29	chromo domain cec-like protein
AT5G26080	3.20456	15.4931	4.8347	0.000229341	0.000412214	proline-rich family protein
AT2G07674	1.86162	8.99679	4.83278	0.00192291	0.00320375
AT5G13700	74.287	358.6	4.82722	2.1796e-97	2.92745e-96	Encodes a protein with polyamine oxidase activity. The mRNA of this gene is only expressed in very low amounts in the organs where it was detected (light-grown plants).
AT2G30040	840.833	4058.79	4.8271	0	0	member of MEKK subfamily
AT5G09590	4524.2	21802.9	4.81917	0	0	heat shock protein 70 (Hsc70-5); nuclear
AT1G64563	138.505	667.21	4.81722	2.12781e-141	4.24123e-140	other_RNA
AT1G13990	2355.31	11306.6	4.80046	0	0	plant/protein
AT1G68610	3.74264	17.9504	4.79618	2.86993e-05	5.51269e-05	Target promoter of the male germline-specific transcription factor DUO1.
AT2G40000	4829.12	23159.4	4.79578	0	0	ortholog of sugar beet HS1 PRO-1 2
AT5G18450	2.66868	12.7953	4.7946	0.00109917	0.00186882	encodes a member of the DREB subfamily A-2 of ERF/AP2 transcription factor family. The protein contains one AP2 domain. There are eight members in this subfamily including DREB2A AND DREB2B that are involved in response to drought.
AT5G39610	345.761	1657.12	4.79266	1.37243e-236	5.01396e-235	Encodes a NAC-domain transcription factor. Positively regulates aging-induced cell death and senescence in leaves. This gene is upregulated in response to salt stress in wildtype as well as NTHK1 transgenic lines although in the latter case the induction was drastically reduced. It was also upregulated by ABA, ACC and NAA treatment, although in the latter two cases, the induction occurred relativ…
AT3G21500	3.21801	15.4155	4.79039	0.0018289	0.00305391	Encodes a protein postulated to have 1-deoxy-D-xylulose 5-phosphate synthase activity.
AT3G13900	17.6359	84.3874	4.78497	2.61852e-19	9.24323e-19	Encodes a member of the P4 subfamily of P-type ATPases expressed in the pollen plasma membrane. Double mutants with ALA6 display pollen and pollen tube defects.
AT1G75030	79.6213	379.842	4.77061	4.67864e-57	3.74049e-56	encodes a PR5-like protein
AT3G46080	130.543	621.428	4.76033	1.52248e-31	7.57369e-31	C2H2-type zinc finger family protein
AT2G36815	4.03094	19.1868	4.75988	1.90248e-05	3.69768e-05	mid region of cactin
AT5G15290	143.681	682.65	4.75116	1.14345e-27	5.16599e-27	Uncharacterized protein family (UPF0497)
AT2G36950	2988.25	14185.8	4.74719	0	0	Heavy metal transport/detoxification superfamily protein
AT2G21640	333.399	1582.59	4.74685	4.8357e-183	1.29039e-181	Encodes a protein of unknown function that is a marker for oxidative stress response.Expression in rosette leaves is activated by high concentration of boron.
AT4G35680	3.19971	15.1462	4.73361	2.61575e-05	5.03883e-05	selection/upkeep of intraepithelial T-cells protein
AT5G49690	151.852	718.722	4.73304	9.14948e-122	1.58625e-120	UDP-Glycosyltransferase superfamily protein
AT4G11220	2512.87	11886.6	4.73029	0	0	VIRB2-interacting protein 2
AT2G22590	171.596	811.534	4.72933	6.23132e-108	9.41553e-107	UDP-Glycosyltransferase superfamily protein
AT5G61820	18793.7	88788.3	4.72437	0	0	stress up-regulated Nod 19 protein
AT1G65040	2471.74	11677.4	4.72437	0	0	Encodes one of the Arabidopsis homologs of the yeast/human Hrd1 protein: AT3G16090 (Hrd1A), AT1G65040 (Hrd1B). Involved in ERAD (Endoplasmic reticulum-associated degradation).
AT2G18340	6.94189	32.7538	4.71828	1.04799e-06	2.21657e-06	late embryogenesis abundant domain-containing protein / LEA domain-containing protein
AT3G12960	7.46532	35.2105	4.71654	9.06305e-07	1.92263e-06	seed maturation protein
AT5G36910	1129.78	5326.69	4.71483	0	0	Encodes a thionin that is expressed at a low basal level in seedlings and shows circadian variation. Predicted to encode a PR (pathogenesis-related) protein. Belongs to the plant thionin (PR-13) family with the following members: At1g66100, At5g36910, At1g72260, At2g15010, At1g12663, At1g12660.
AT1G77000	556.301	2621.48	4.71234	0	0	AtSKP2;2 is a homolog of human SKP2, the human F-box protein that recruits E2F1. Contains an F-box motif at the N-terminal region and a C-terminal Leu-rich repeat domain. Forms part of an E3-ubiquitin-ligase SCF (Skp1, cullin, F-box) complex and recruits phosphorylated AtE2Fc, a transcriptional factor that might play a role in cell division and during the transition from skotomorphogenesis to pho…
AT4G27310	634.812	2990.82	4.71136	0	0	B-box type zinc finger family protein
AT1G49900	16.8444	79.3437	4.71039	2.0364e-20	7.43759e-20	C2H2 type zinc finger transcription factor family
AT5G51465	5.08659	23.9368	4.70586	3.83533e-05	7.30607e-05	hypothetical protein
AT2G18550	12.5708	59.0752	4.69941	1.39029e-15	4.33945e-15	Encodes a homeodomain leucine zipper class I (HD-Zip I) protein.
AT3G11773	5.62622	26.4248	4.69673	1.67319e-06	3.49411e-06	Thioredoxin superfamily protein
AT5G63350	27.0225	126.834	4.69366	2.82736e-25	1.19736e-24	von willebrand factor A domain protein
AT2G27580	1185.67	5549.83	4.68077	0	0	A20/AN1-like zinc finger family protein
AT2G37170	12509	58539.6	4.67979	0	0	a member of the plasma membrane intrinsic protein subfamily PIP2. localizes to the plasma membrane and exhibits water transport activity in Xenopus oocyte. expressed specifically in the vascular bundles and protein level increases slightly during leaf dev
AT1G32870	1438.66	6726.22	4.67532	0	0	Expression in rosette leaves is activated by high concentration of boron.
AT1G63450	60.2434	281.623	4.67475	2.17691e-38	1.25087e-37	Encodes a xyloglucan-specific galacturonosyltransferase (XUT1) that forms the beta-d-galactosyluronic acid-(1->2)-alpha-d-xylosyl linkage.
AT5G23030	40.6203	189.879	4.67448	1.22163e-22	4.78279e-22	Member of TETRASPANIN family
AT5G01760	41.9746	196.15	4.67306	2.96993e-43	1.8709e-42	ENTH/VHS/GAT family protein
AT4G21440	152.047	710.084	4.67018	3.91662e-162	9.06767e-161	Encodes a MYB transcription factor involved in wounding and osmotic stress response. Member of the R2R3 factor gene family.
AT5G58590	1626.4	7593.25	4.66874	0	0	Encodes a Ran-binding protein 1 homolog (RanBP1).
AT5G25280	8508.78	39721.2	4.66826	0	0	serine-rich protein-like protein
AT1G51530	5.60855	26.0657	4.64749	4.73829e-07	1.02086e-06	RNA-binding (RRM/RBD/RNP motifs) family protein
AT3G19580	381.527	1772.9	4.64685	4.00205e-198	1.16642e-196	Encodes zinc finger protein. mRNA levels are upregulated in response to ABA, high salt, and mild desiccation. The protein is localized to the nucleus and acts as a transcriptional repressor.
AT1G75580	138.061	641.282	4.64491	2.78236e-114	4.47756e-113	SAUR-like auxin-responsive protein family
AT1G33612	85.083	394.942	4.64184	1.65129e-69	1.56768e-68	Leucine-rich repeat (LRR) family protein
AT5G62800	2.92962	13.5943	4.64027	0.000494491	0.000865368	Protein with RING/U-box and TRAF-like domain
AT5G66150	9.36135	43.4247	4.63872	8.85374e-07	1.87944e-06	Glycosyl hydrolase family 38 protein
AT3G29000	45.4932	210.839	4.63451	5.06291e-23	2.004e-22	Calcium-binding EF-hand family protein
ATMG00516	5.35402	24.7904	4.63024	4.62483e-07	9.96909e-07	Encodes subunit of mitochondrial NAD(P)H dehydrogenase that is trans-spliced from three precursors, NAD1A, NAD1B, and NAD1C.
AT1G06923	15.7705	73.0144	4.62982	3.28106e-14	9.73152e-14	transcription repressor OFP17-like protein
AT1G72120	208.527	964.827	4.62687	1.0797e-203	3.30088e-202	Major facilitator superfamily protein
AT4G26270	575.188	2660.13	4.62479	0	0	phosphofructokinase 3
AT1G33055	170.349	787.263	4.62147	8.03302e-147	1.67499e-145	hypothetical protein
AT4G33930	21.9201	101.299	4.62127	8.41294e-26	3.61355e-25	Encodes a protein with 14.6% glycine residues, similar to hyphally regulated protein from Candida albicans, PIR2:S58135
AT5G54470	118.185	545.521	4.61582	3.12763e-111	4.88048e-110	B-box type zinc finger family protein
AT1G48698	4.53945	20.9299	4.61068	5.44016e-06	1.0999e-05	Potential natural antisense gene, locus overlaps with AT1G48700
AT2G36800	4310.95	19875.8	4.61055	0	0	Encodes a DON-Glucosyltransferase. The UGT73C5 glucosylates both brassinolide and castasterone in the 23-O position. The enzyme is presumably involved in the homeostasis of those steroid hormones hence regulating BR activity. Transgenic plants overexpressing UGT73C5 show a typical BR-deficient phenotype.
AT5G17860	705.898	3254.51	4.61045	0	0	calcium exchanger 7
AT3G09440	19409.2	89380	4.60503	0	0	Heat shock protein 70 (Hsp 70) family protein
AT4G06320	5.07002	23.3326	4.60206	3.7292e-06	7.61486e-06	None
AT5G24150	5721.77	26302.5	4.59691	0	0	squalene monooxygenase gene homolog
AT1G07330	27.7839	127.652	4.59445	3.21613e-39	1.88015e-38	dentin sialophosphoprotein
AT1G49570	190.417	874.766	4.59394	5.18082e-49	3.59805e-48	Peroxidase superfamily protein
AT1G07885	15.5337	71.2916	4.58948	1.28687e-12	3.59909e-12	hypothetical protein
AT4G26080	4708.84	21606.8	4.58856	0	0	Involved in abscisic acid (ABA) signal transduction. Negative regulator of ABA promotion of stomatal closure.
AT3G19002	2.14461	9.83306	4.58501	0.00193951	0.003231	Potential natural antisense gene, locus overlaps with AT3G19000
AT5G03990	423.812	1941.62	4.58133	0	0	FK506-binding-like protein
AT5G43570	172.643	790.611	4.57946	1.98239e-45	1.29708e-44	Predicted to encode a PR (pathogenesis-related) peptide that belongs to the PR-6 proteinase inhibitor family. Six putative PR-6-type protein encoding genes are found in Arabidopsis: At2g38900, At2g38870, At5g43570, At5g43580, At3g50020 and At3g46860.
AT5G11650	1191.58	5451.75	4.57522	0	0	alpha/beta-Hydrolases superfamily protein
AT3G49055	19.2617	88.0781	4.57271	6.38655e-21	2.37288e-20	ATP-binding protein
AT5G43850	5743.4	26214.9	4.56436	0	0	RmlC-like cupins superfamily protein
AT3G23170	563.661	2570.7	4.56072	1.60469e-268	6.83321e-267	PRP is a proline/serine rich protein of unknown function. It interacts with defense related MAP kinase MPK6 and others. It's expression is induced by PAMP elicitors. May play a role in response to pathogens.
AT3G15760	460.303	2097.63	4.55707	0	0	cytochrome P450 family protein
AT1G52343	53.755	244.195	4.54274	4.50502e-50	3.19037e-49	transmembrane protein
AT4G30450	360.272	1635.98	4.54096	2.58033e-67	2.38747e-66	glycine-rich protein
AT5G23480	200.316	909.076	4.53821	3.78307e-162	8.76622e-161	SWIB/MDM2, Plus-3 and GYF domain-containing protein
AT3G02140	484.786	2198.17	4.53431	0	0	Encodes a protein that acts in the nucleus and is an important negative regulator of ABA and salt stress responses, and could play a critical role in controlling root elongation, floral initiation and starch degradation.
AT2G02497	1.33755	6.05606	4.52774	0.0280784	0.0413314	hypothetical protein
AT4G31860	2959.35	13397.8	4.52728	0	0	Protein phosphatase 2C family protein
AT3G04620	196.539	889.154	4.52407	5.6321e-144	1.14969e-142	Target promoter of the male germline-specific transcription factor DUO1.
AT5G43660	32.8775	148.634	4.52085	3.18171e-31	1.56967e-30	2-oxoglutarate (2OG) and Fe(II)-dependent oxygenase superfamily protein
AT3G22961	21.1342	95.3361	4.51099	1.84977e-21	6.98853e-21	Paired amphipathic helix (PAH2) superfamily protein
AT5G01100	211.996	955.628	4.50778	1.05417e-201	3.17473e-200	O-fucosyltransferase family protein
AT1G75860	1145.45	5157.89	4.50295	0	0	DNA ligase
AT1G05820	201.922	908.469	4.4991	1.88244e-138	3.66308e-137	SIGNAL PEPTIDE PEPTIDASE-LIKE 5
AT1G48930	417.825	1879.62	4.49857	4.72152e-34	2.47998e-33	glycosyl hydrolase 9C1
AT2G23945	4.52866	20.3609	4.49601	1.05003e-05	2.08062e-05	Eukaryotic aspartyl protease family protein
AT3G01830	13.3719	60.0267	4.48903	1.7367e-10	4.42157e-10	Calcium-binding EF-hand family protein
AT1G79270	5246.94	23516.5	4.48196	0	0	evolutionarily conserved C-terminal region 8
AT1G69480	284.139	1272.62	4.47886	3.51287e-195	1.00596e-193	EXS (ERD1/XPR1/SYG1) family protein
AT3G49780	1734.63	7761.73	4.47458	0	0	Phytosulfokine 3 precursor, coding for a unique plant peptide growth factor. Plants overexpressing this gene (under a 35S promoter), develop normal cotyledons and hypocotyls but their growth, in particular that of their roots, was faster than that of wildtype.
AT3G22090	16.0347	71.6917	4.47103	1.35387e-20	4.97457e-20	hypothetical protein
AT2G38600	29.1659	130.217	4.4647	1.71036e-21	6.46743e-21	HAD superfamily, subfamily IIIB acid phosphatase
AT4G32445	12.0558	53.767	4.45986	8.10757e-11	2.09485e-10	Encodes a microRNA. MicroRNAs are regulatory RNAs with a mature length of ~21-nucleotides that are processed from hairpin precursors by Dicer-like enzymes. MicroRNAs can negatively regulate gene expression by attenuating translation or by directing mRNA cleavage. Mature sequence:TTATGAATGCTGAGGATGTTG
AT3G50030	9.11323	40.6428	4.45976	4.64948e-09	1.10974e-08	ARM-repeat/Tetratricopeptide repeat (TPR)-like protein
AT1G15460	95.9147	427.316	4.45516	5.32628e-61	4.50834e-60	Encodes a efflux-type boron transporter. Over-expression improved plant growth under B toxic conditions.
AT1G51090	297.503	1324.42	4.4518	1.26588e-195	3.64493e-194	Heavy metal associated domain containing protein involved in plant immunity.Mutants show an increase in root length under NO stress and reduction in root length under H2O2 stress conditions. Mutants show increases in defense responses to pathogens including hypersensitive lesions, increased resistance and induction of SAR genes.
AT2G17660	9.62815	42.7603	4.44117	3.27125e-11	8.63234e-11	RPM1-interacting protein 4 (RIN4) family protein
AT2G05400	4.80579	21.3345	4.43932	6.91823e-06	1.38729e-05	Ubiquitin-specific protease family C19-related protein
AT1G24580	279.628	1241.23	4.43888	1.94044e-197	5.62428e-196	RING/U-box superfamily protein
AT3G03520	1440.94	6391.92	4.43593	0	0	Lysophosphatidic acid phosphatase highly expressed during phosphate starvation and abiotic stresses. Role in lipid synthesis.
AT5G11260	1188.93	5273.32	4.43535	0	0	Basic leucine zipper (bZIP) transcription factor. Nuclear localization. Involved in light-regulated transcriptional activation of G-box-containing promoters. Negatively regulated by Cop1. Although cytokinins do not appear to affect the gene's promoter activity, they appear to stabilize the protein. HY5 plays a role in anthocyanin accumulation in far-red light and blue light, but not in red light …
AT5G06990	40.6379	179.741	4.423	4.40276e-27	1.96276e-26	MIZU-KUSSEI-like protein (Protein of unknown function, DUF617)
AT2G31945	79.4618	351.434	4.42268	1.69158e-67	1.56846e-66	transmembrane protein
AT5G57050	880.603	3894.46	4.4225	0	0	Encodes a protein phosphatase 2C and is involved in ABA signal transduction. Binds fibrillin preprotein in vitro and in vivo.
AT3G27860	55.1263	243.159	4.41094	1.42583e-46	9.49747e-46	Tudor/PWWP/MBT superfamily protein
AT5G01600	18420.1	81135.3	4.40471	0	0	Encodes a ferretin protein that is targeted to the chloroplast. Member of a Ferritin gene family. Gene expression is induced in response to iron overload and by nitric oxide. Expression of the gene is downregulated in the presence of paraquat, an inducer of photoxidative stress.
AT3G05640	608.553	2679.8	4.40357	2.10383e-244	7.95181e-243	EGR1 functions as a negative regulator of plant growth with prominent effect on plant growth during drought stress.EGR1 regulates microtubule organization and likely affects additional cytoskeleton and trafficking processes along the plasma membrane.
AT4G37150	469.066	2064.69	4.40171	2.18612e-223	7.45698e-222	Encodes a protein shown to have carboxylesterase activity, methyl salicylate esterase activity, methyl jasmonate esterase activity, and methyl IAA esterase activity in vitro. MES9 appears to be involved in MeSA hydrolysis in planta. Expression of MES9 can restore systemic acquired resistance in SAR-deficient tobacco plants. This protein does not act on MeGA4, or MEGA9 in vitro.
AT1G75891	1.068	4.69888	4.39968	0.031634	0.0462846	Potential natural antisense gene, locus overlaps with AT1G75890
AT5G42020	10168	44707.4	4.39689	0	0	Luminal binding protein (BiP2) involved in polar nuclei fusion during proliferation of endosperm nuclei.
AT2G33100	15.2373	66.9767	4.39556	1.12998e-08	2.64766e-08	encodes a gene similar to cellulose synthase
AT1G01560	31.2902	137.452	4.39281	2.80649e-22	1.08532e-21	Member of MAP Kinase family. Flg22-induced activation is blocked by AvrRpt2.
AT1G13610	38.2598	168.007	4.3912	1.45443e-29	6.89894e-29	alpha/beta-Hydrolases superfamily protein
AT1G08440	2.67564	11.7493	4.39119	0.000407819	0.000718532	aluminum activated malate transporter family protein
AT3G50980	101.548	445.834	4.39036	2.61839e-49	1.82911e-48	dehydrin xero 1
AT3G59750	68.7248	301.724	4.39032	1.83576e-50	1.31067e-49	Concanavalin A-like lectin protein kinase family protein
AT4G04840	2409.1	10574	4.38919	0	0	methionine sulfoxide reductase B6
AT3G50560	1005.39	4412.81	4.38915	0	0	NAD(P)-binding Rossmann-fold superfamily protein
AT3G49960	498.378	2187.21	4.38865	1.59879e-36	8.86821e-36	Its expression is enriched in root hair cells (compared to non-root hair cells) and this enrichment is associated with increase in the transcription-associated mark trimethylation of H3 lysine 4 (H3K4me3) and decrease in the Polycomb silencing-associated mark trimethylation of H3 lysine 27 (H3K27me3) in root hair cells relative to non-root hair cells.
AT5G56600	1535.07	6734.75	4.38727	0	0	Encodes profilin3, a low-molecular weight, actin monomer-binding protein that regulates the organization of actin cytoskeleton. Originally known as profilin5, and later named profilin3. Expressed in vegetative organs. Mutants have slightly elongated petioles.
AT3G17675	1.86967	8.20217	4.38696	0.00392028	0.00634315	Encodes a Plantacyanin/Basic blue family protein
AT3G14395	5.88341	25.766	4.37943	2.89643e-06	5.95706e-06	Novel gene of unknown functio that is conserved among monocots and dicots. Potentially associated with plant responses to spider mite feeding (PMID:28649257).
AT1G71330	184.531	807.606	4.37654	1.23725e-118	2.06847e-117	member of NAP subfamily
AT5G02810	4506.68	19710.4	4.37359	0	0	PRR7 and PRR9 are partially redundant essential components of a temperature-sensitive circadian system. CCA1 and LHY had a positive effect on PRR7 expression levels. Acts as transcriptional repressor of CCA1 and LHY.
AT4G04990	57.4814	251.395	4.3735	1.63016e-43	1.03165e-42	serine/arginine repetitive matrix-like protein (DUF761)
AT4G20190	14.7084	64.3242	4.37329	6.82172e-12	1.85334e-11	hypothetical protein
AT1G02470	39.5297	172.694	4.36871	3.35293e-33	1.73131e-32	Polyketide cyclase/dehydrase and lipid transport superfamily protein
AT4G17250	1035.93	4522.9	4.36601	0	0	transmembrane protein
AT5G47160	43.3009	188.995	4.36469	1.278e-38	7.38233e-38	YDG/SRA domain-containing protein
AT4G27450	1832.39	7995.31	4.36332	0	0	aluminum induced protein with YGL and LRDR motifs
AT1G11185	49.2235	214.733	4.36242	1.88101e-29	8.89823e-29	Has been identified as a translated small open reading frame by ribosome profiling.
AT3G55840	84.1929	366.6	4.35429	2.11658e-77	2.25783e-76	Hs1pro-1 protein
AT3G07070	90.9065	395.755	4.35343	4.62724e-31	2.27468e-30	Protein kinase superfamily protein
AT1G18330	1028.87	4476.21	4.35063	0	0	EARLY-PHYTOCHROME-RESPONSIVE1
AT4G39361	110.502	480.234	4.34595	1.56205e-48	1.076e-47	snoRNA
AT5G52760	28.396	123.405	4.34587	1.53174e-24	6.34441e-24	Copper transport protein family
AT3G53232	5.63647	24.4909	4.34507	4.76837e-07	1.02709e-06	ROTUNDIFOLIA like 1
AT5G10945	11.2391	48.7923	4.34131	2.02096e-11	5.38027e-11	Encodes a microRNA that targets several SPL family members, including SPL3,4, and 5. By regulating the expression of SPL3 (and probably also SPL4 and SPL5), this microRNA regulates vegetative phase change. MicroRNAs are regulatory RNAs with a mature length of ~21-nucleotides that are processed from hairpin precursors by Dicer-like enzymes. MicroRNAs can negatively regulate gene expression by atte…
AT4G09100	6.6642	28.9194	4.33951	1.74806e-05	3.40599e-05	RING/U-box superfamily protein
AT5G28540	12555.6	54462.2	4.33769	0	0	Encodes the luminal binding protein BiP, an ER-localized member of the HSP70 family. BiP is composed of an N-terminal ATP binding domain and a C-terminal domain that binds to hydrophobic patches on improperly/incompletely folded proteins in an ATP-dependent manner. Involved in polar nuclei fusion during proliferation of endosperm nuclei.
AT2G42530	1797.46	7781.91	4.3294	0	0	Encodes COR15B, a protein that protects chloroplast membranes during freezing.
AT5G28030	142.003	614.784	4.32939	9.4306e-65	8.43704e-64	L-cysteine desulfhydrase 1
AT5G53400	1820.77	7875.09	4.32515	0	0	Encodes BOBBER1 (BOB1), a non-canonical small heat shock protein required for both development and thermotolerance. BOB1 is cytoplasmic at basal temperatures but forms heat shock granules containing canonical small heat shock proteins at high temperatures. The mRNA is cell-to-cell mobile.
AT5G15500	230.715	997.678	4.32428	3.99024e-113	6.35122e-112	Ankyrin repeat family protein
AT5G09440	1823.32	7883.58	4.32376	0	0	EXORDIUM like 4
AT4G24960	1353.86	5841.85	4.31496	0	0	Homologous to a eukaryote specific ABA- and stress-inducible gene first isolated from barley. Groups in one subfamily with ATHVA22E. Along with other members of the ATHVA22 family, it may be involved in regulation of autophagy during development. The mRNA is cell-to-cell mobile.
AT2G16360	1.86592	8.0447	4.31139	0.0311284	0.0455881	40S ribosomal protein S25
AT4G38140	6.41929	27.6607	4.309	4.19196e-05	7.96287e-05	RING/U-box superfamily protein
AT1G01810	10.4138	44.8359	4.30544	4.64967e-12	1.27206e-11	hypothetical protein
AT4G05091	1.60388	6.90377	4.30441	0.0153562	0.0233134	This gene encodes a small protein and has either evidence of transcription or purifying selection.
AT1G76600	635.397	2734.19	4.30312	1.00752e-169	2.46531e-168	poly polymerase
AT3G13276	34.0136	146.351	4.30271	1.05622e-22	4.14384e-22	hypothetical protein
AT5G12180	15.8043	67.982	4.30148	1.85048e-16	5.96315e-16	member of Calcium Dependent Protein Kinase
AT5G53190	8.82172	37.899	4.2961	5.04868e-09	1.20261e-08	Nodulin MtN3 family protein
AT1G21460	593.982	2550.76	4.29433	0	0	Nodulin MtN3 family protein
AT5G22610	1.34294	5.7658	4.2934	0.0234594	0.034847	F-box/RNI-like/FBD-like domains-containing protein
AT5G55460	22.4094	96.1611	4.2911	9.88094e-24	3.99241e-23	Bifunctional inhibitor/lipid-transfer protein/seed storage 2S albumin superfamily protein
AT1G67856	4.55986	19.5361	4.28435	5.735e-05	0.000107931	RING/U-box superfamily protein
AT1G19968	13.9007	59.5553	4.28433	1.44727e-10	3.70014e-10	other_RNA
AT4G02005	203.868	873.11	4.28271	9.88588e-26	4.24066e-25	Unknown gene
AT1G28370	28.3214	121.24	4.28088	1.57785e-24	6.53126e-24	encodes a member of the ERF (ethylene response factor) subfamily B-1 of ERF/AP2 transcription factor family. The protein contains one AP2 domain. There are 15 members in this subfamily including ATERF-3, ATERF-4, ATERF-7, and leafy petiole.
AT2G37770	2304.29	9853.59	4.27619	0	0	Encodes an NADPH-dependent aldo-keto reductase that can act on a wide variety of substrates in vitro including saturated and unsaturated aldehydes, steroids, and sugars. GFP-tagged AKR4C9 localizes to the chloroplast where it may play a role in detoxifying reactive carbonyl compounds that threaten to impair the photosynthetic process. Transcript levels for this gene are up-regulated in response t…
AT4G08230	849.762	3631	4.27296	2.63154e-52	1.93248e-51	glycine-rich protein
AT4G30320	58.7468	250.953	4.27176	2.81137e-26	1.22378e-25	CAP (Cysteine-rich secretory proteins, Antigen 5, and Pathogenesis-related 1 protein) superfamily protein
AT2G13680	22.7505	97.1445	4.26999	2.26577e-15	7.02106e-15	Responsible for the synthesis of callose deposited at the primary cell wall of meiocytes, tetrads and microspores. Required for exine formation during microgametogenesis and for pollen viability. Highest expression in meiocytes, tetrads, microspores and mature pollen.
AT1G01520	495.422	2114.11	4.2673	6.89814e-260	2.80101e-258	RVE3 is one of eleven homologous MYB-like transcription factors in Arabidopsis and a member of the RVE8 clade. Plays a minor role in clock regulation.
AT2G42540	1555.94	6625.07	4.25792	3.08165e-204	9.46542e-203	A cold-regulated gene whose product is targeted to the chloroplast. Cor15am protects stromal proteins from aggregation under various stress conditions. Constitutive expression increases freezing tolerance in protoplasts in vitro and chloroplasts in vivo. NMR and x-ray diffraction studies suggest that COR15a alters the intrinsic curvature of the inner membrane of chloroplast envelope. Late Embryog…
AT5G60022	9.62503	40.9733	4.25695	1.55312e-09	3.78976e-09	Potential natural antisense gene, locus overlaps with AT5G60020
AT3G17720	1.33004	5.64801	4.24649	0.0246	0.0364587	Pyridoxal phosphate (PLP)-dependent transferases superfamily protein
AT3G02550	222.66	945.173	4.24491	6.2268e-113	9.88712e-112	LOB domain-containing protein 41
AT5G58780	66.0373	280.26	4.24397	1.9371e-55	1.51136e-54	Encodes a novel Z,E-mixed heptaprenyl diphosphate (Z,E-HepPP) synthase, which may be responsible for short-chain betulaprenols. It catalyzes the formation of C 35 short-chain polyisoprenoids in which the optimal allylic substrate was E,E-FPP. It may have a role in response to cold stress in root.
AT5G62730	28.3438	120.247	4.24246	4.32686e-28	1.97662e-27	Major facilitator superfamily protein
AT4G08555	671.509	2847.44	4.24035	1.06392e-112	1.68626e-111	hypothetical protein
AT1G72416	321.325	1361.57	4.23736	4.39411e-107	6.56762e-106	Chaperone DnaJ-domain superfamily protein
AT3G23990	8381.55	35499.8	4.23547	0	0	mitochondrial chaperonin HSP. assist in rapid assembly of the oligomeric protein structures in the mitochondria.
AT4G03540	129.637	548.553	4.23146	4.57231e-43	2.86791e-42	Uncharacterized protein family (UPF0497)
AT4G15100	2.14836	9.09014	4.23119	0.00685742	0.0108138	serine carboxypeptidase-like 30
AT5G66430	1.60123	6.77453	4.23083	0.0228706	0.0340225	S-adenosyl-L-methionine-dependent methyltransferases superfamily protein
AT1G35625	2.67939	11.3219	4.22553	0.000830261	0.00142614	RING/U-box superfamily protein
AT3G55780	2.13711	9.01473	4.2182	0.00571169	0.00908626	Glycosyl hydrolase superfamily protein
AT4G26440	1.33379	5.6257	4.21782	0.0228029	0.0339294	member of WRKY Transcription Factor; Group I
AT2G21940	968.818	4070.66	4.20168	0	0	Encodes a shikimate kinase. Its transcripts appear to be expressed most highly in mature embryos and senescing leaves, and its transcript levels rise during heat stress and recovery. It is believed to be localized to the chloroplast.
AT3G15770	900.908	3784.91	4.20122	0	0	hypothetical protein
AT4G34470	1.33755	5.6192	4.20112	0.00712763	0.0112163	SKP1-like 12
AT5G57530	123.813	520.086	4.20057	6.98348e-15	2.12436e-14	xyloglucan endotransglucosylase/hydrolase 12
AT3G22370	5186.44	21781	4.1996	0	0	Encodes AOX1a, an isoform of alternative oxidase that is expressed in rosettes, flowers, and root. The alternative oxidase of plant mitochondria transfers electrons from the ubiquinone pool to oxygen without energy conservations. It is regulated through transcriptional control and by pyruvate. Plays a role in shoot acclimation to low temperature. Also is capable of ameliorating reactive oxygen sp…
AT4G30470	3097.91	13005.5	4.19814	0	0	NAD(P)-binding Rossmann-fold superfamily protein
AT5G09430	19.2736	80.8142	4.193	8.89269e-16	2.79358e-15	alpha/beta-Hydrolases superfamily protein
AT1G61320	4.81119	20.1677	4.19183	3.00506e-05	5.7659e-05	FBD / Leucine Rich Repeat domains containing protein
AT3G07770	5463.71	22900.4	4.19136	0	0	HEAT SHOCK PROTEIN 89.1
AT5G10340	5.3251	22.3173	4.19097	4.3338e-05	8.22218e-05	F-box family protein
AT2G46270	1662.34	6965.8	4.19035	0	0	encodes a bZIP G-box binding protein whose expression is induced by ABA. It has been shown to bind to Adh that contains the G-box and is induced by cold and water deprivation. GBF3 has been shown to be expressed mostly in the root and dark-grown leaves. GBF3 can act as homodimers and as heterodimers with GFB1, GBF2 and GBF4. In addition, GBF3!?s DNA binding activity is enhanced by GIP1, GPRI1 and…
AT3G09370	678.38	2840.95	4.18785	0	0	C-myb-like transcription factor (MYB3R3) mRNA. It is a target of CDK phosphorylation and blocks cell division in response to DNA damage.
ATMG01130	10.9792	45.9739	4.18735	4.10177e-11	1.07637e-10	hypothetical protein
AT5G27660	307.397	1286.21	4.18421	8.50443e-210	2.68447e-208	Encodes a protein with similarity to human PARK13, a mitochondrial protease implicated in Parkinson disease. DEG14 is induced by heat stress and involved in degradation of misfolded proteins.
AT3G48520	228.21	954.086	4.18073	2.41024e-98	3.2741e-97	CYP94B3 is a jasmonoyl-isoleucine-12-hydroxylase that catalyzes the formation of 12-OH-JA-Ile from JA-Ile. By reducing the levels of this the biologically active phytohormone, CYP94B3 attenuates the jasmonic acid signaling cascade. CYP94B3 transcript levels rise in response to wounding.
AT5G00910	2.66759	11.1271	4.17122	0.00619593	0.0098173	None
AT5G35688	3.20886	13.3831	4.17067	0.000355689	0.000630156	This gene encodes a small protein and has either evidence of transcription or purifying selection.
AT4G03320	492.22	2050.34	4.16549	2.83863e-210	8.98192e-209	Encodes a component of the TIC (translocon at the inner envelope membrane of chloroplasts) protein translocation machinery mediating the protein translocation across the inner envelope of plastids. The Arabidopsis genome encodes four Tic20 homologous proteins, AT1G04940(Tic20-I), AT2G47840(Tic20-II), AT4G03320(Tic20-IV) and AT5G55710(Tic20-V).
AT2G02061	29.1832	121.521	4.16408	2.14274e-29	1.01182e-28	Nucleotide-diphospho-sugar transferase family protein
AT5G03030	1231.71	5128.58	4.16379	6.07566e-301	2.935e-299	Chaperone DnaJ-domain superfamily protein
AT5G52310	7902.95	32903.9	4.16349	0	0	cold regulated gene, the 5' region of cor78 has cis-acting regulatory elements that can impart cold-regulated gene expression The mRNA is cell-to-cell mobile.
AT2G04555	8.0098	33.2943	4.15669	1.28595e-08	3.00453e-08	Natural antisense transcript overlaps with AT2G03690
AT5G24155	558.904	2323.11	4.15655	1.58468e-214	5.13183e-213	FAD/NAD(P)-binding oxidoreductase family protein
AT2G31210	2.1339	8.85808	4.15112	0.0305673	0.0447989	Encodes a bHLH transcription factor that together with bHLH089 and bHLH010 is important for the normal transcriptome of the developing Arabidopsis anther, possibly by forming a feed-forward loop with DYT1.
AT4G34400	20.8458	86.5098	4.14998	4.34041e-17	1.42441e-16	AP2/B3-like transcriptional factor family protein
AT5G64210	6.68187	27.6871	4.14362	1.58017e-06	3.30459e-06	encodes an isoform of alternative oxidase, which is expressed in rosettes, stems, and roots. Transcript accumulates in dry seeds and decreased upon germination and is not affected by actinomycin A. Protein is localized to mitochondria.
AT3G53040	285.953	1184.14	4.14103	3.04109e-29	1.42856e-28	late embryogenesis abundant protein, putative / LEA protein
AT1G20120	77.5561	321.141	4.14075	1.47241e-49	1.03436e-48	GDSL-motif esterase/acyltransferase/lipase. Enzyme group with broad substrate specificity that may catalyze acyltransfer or hydrolase reactions with lipid and non-lipid substrates.
AT2G40350	19.0174	78.732	4.14	8.8681e-12	2.39764e-11	encodes a member of the DREB subfamily A-2 of ERF/AP2 transcription factor family. The protein contains one AP2 domain. There are eight members in this subfamily including DREB2A AND DREB2B that are involved in response to drought.
AT4G29470	3.19971	13.246	4.13973	0.000605584	0.00105325	Encodes one of the four Arabidopsis phospholipase PLA2 parologs: AT2G06925 (PLA2-ALPHA), AT2G19690 (PLA2-BETA), AT4G29460 (PLA2-GAMMA) and AT4G29470 (PLA2-DELTA). Involved in pollen development and germination and tube growth.
AT5G15450	9259.97	38328.2	4.13912	0	0	Encodes a chloroplast-targeted Hsp101 homologue. Functions as a molecular chaperone involved in plastid differentiation mediating internal thylakoid membrane formation and conferring thermotolerance to chloroplasts during heat stress. APG6 is constitutively expressed in the root tips, the organ boundary region, the reproductive tissues of mature plants where plastids exist as proplastids, and sli…
AT1G63840	747.105	3092.32	4.13907	0	0	RING/U-box superfamily protein
AT1G08973	2.39539	9.9106	4.13737	0.00320902	0.00523872	Natural antisense transcript overlaps with AT1G68290
AT3G60710	1.60013	6.61508	4.13409	0.00873933	0.0136186	F-box family protein
AT5G44540	5.87864	24.291	4.13207	1.031e-05	2.04339e-05	Tapetum specific protein TAP35/TAP44
AT3G20520	3.47465	14.3437	4.12809	0.00449514	0.0072312	Encodes a member of the glycerophosphodiester phosphodiesterase like (GDPD-like) family.
AT1G67920	109.62	451.592	4.11961	6.75197e-105	9.83949e-104	hypothetical protein
AT4G25790	51.5296	212.133	4.11671	2.55089e-18	8.72391e-18	CAP (Cysteine-rich secretory proteins, Antigen 5, and Pathogenesis-related 1 protein) superfamily protein
AT5G24110	32.5767	134.087	4.11604	2.64123e-15	8.16331e-15	member of WRKY Transcription Factor; Group III
AT5G04370	114.14	469.49	4.11329	7.98853e-73	7.97061e-72	A member of the Arabidopsis SABATH methyltransferase gene family. Encodes NAMT1, a methyltransferase that methylates nicotinic acid.
AT1G68300	1827	7514	4.11276	0	0	Adenine nucleotide alpha hydrolases-like superfamily protein
AT4G36950	6.42313	26.4104	4.11177	4.77943e-07	1.02939e-06	member of MEKK subfamily
AT3G57810	1130.24	4647.25	4.11175	0	0	Cysteine proteinases superfamily protein
AT4G34000	4318.57	17748.3	4.10977	0	0	Encodes an ABA-responsive element-binding protein with similarity to transcription factors that is expressed in response to stress and abscisic acid.
AT1G74830	28.6216	117.582	4.10815	2.83911e-20	1.03191e-19	myosin-binding protein, putative (Protein of unknown function, DUF593)
AT2G31082	1.60123	6.56832	4.10205	0.0307097	0.0449976	Member of a large family of putative ligands homologous to the Clavata3 gene. Consists of a single exon.
AT1G35660	919.38	3769.19	4.09971	0	0	erythroid differentiation factor-like protein
AT4G03845	5.88341	24.1157	4.09894	5.04311e-06	1.02262e-05	Natural antisense transcript overlaps with AT4G01026
AT5G05785	2.14516	8.78408	4.09484	0.00364705	0.00591992	None
AT3G55970	86.706	355.023	4.09457	3.10297e-52	2.27548e-51	One of 4 paralogs encoding a 2-oxoglutarate/Fe(II)-dependent oxygenases that hydroxylates JA to 12-OH-JA.
AT1G08033	4.00842	16.4049	4.09261	4.41142e-05	8.36401e-05	None
AT4G14280	7.48894	30.6213	4.08888	7.95231e-06	1.58871e-05	ARM repeat superfamily protein
AT1G02450	2.67244	10.9209	4.08649	0.000990982	0.00169037	NIMIN1 modulates PR gene expression according the following model: NPR1 forms a ternary complex with NIMIN1 and TGA factors upon SAR induction that binds to a positive regulatory cis-element of the PR-1 promoter, termed LS7. This leads to PR-1 gene induction. NIMIN1 decreases transcriptional activation, possibly through its EAR motif, which results in fine-tuning of PR-1 gene expression.
AT3G01100	2136.54	8727.43	4.08484	0	0	unknown protein, has cDNAs and ESTs associated to it
AT5G61510	2460.12	10036.3	4.07961	0	0	GroES-like zinc-binding alcohol dehydrogenase family protein
AT4G28390	787.766	3208.46	4.07286	0	0	Encodes a mitochondrial ADP/ATP carrier protein. Shown in heterologous systems to be located in the plasma membrane. Has comparable affinity for ADP and ATP (in E.coli).
AT5G17850	327.803	1334.34	4.07054	5.01559e-222	1.69541e-220	Sodium/calcium exchanger family protein
AT1G54773	25.4294	103.499	4.07004	1.13669e-16	3.68698e-16	hypothetical protein
AT1G26360	24.5657	99.9124	4.06716	7.02823e-11	1.82333e-10	Encodes a protein predicted to act as a carboxylesterase. It has similarity to the SABP2 methyl salicylate esterase from tobacco but no enzymatic activity has been identified for this protein.
AT2G47950	5.36748	21.7548	4.05307	4.05907e-05	7.7177e-05	myelin transcription factor-like protein
AT5G17350	119.631	484.837	4.05277	1.17958e-92	1.50347e-91	hypothetical protein
AT4G30490	2055.71	8327.93	4.05112	0	0	AFG1-like ATPase family protein
AT2G05510	3717	15035.1	4.04496	6.53381e-132	1.22246e-130	Glycine-rich protein family
AT1G17940	865.287	3497.07	4.04152	7.59518e-276	3.2822e-274	Endosomal targeting BRO1-like domain-containing protein
AT1G07890	43889.4	177380	4.04151	0	0	Encodes a cytosolic ascorbate peroxidase APX1. Ascorbate peroxidases are enzymes that scavenge hydrogen peroxide in plant cells. Eight types of APX have been described for Arabidopsis: three cytosolic (APX1, APX2, APX6), two chloroplastic types (stromal sAPX, thylakoid tAPX), and three microsomal (APX3, APX4, APX5) isoforms. At least part of the induction of heat shock proteins during light stres…
ATMG01120	10.424	42.1192	4.04061	2.14143e-10	5.42775e-10	Encodes subunit of mitochondrial NAD(P)H dehydrogenase that is trans-spliced from three precursors, NAD1A, NAD1B, and NAD1C.
AT1G73260	4904.94	19782.4	4.03316	4.66064e-108	7.05442e-107	Encodes a trypsin inhibitor involved in modulating programmed cell death in plant-pathogen interactions.
AT1G10050	902.737	3639.04	4.03111	0	0	Encodes a putative glycosyl hydrolase family 10 protein (xylanase).
AT2G46830	4601.15	18545.3	4.03058	0	0	Encodes a transcriptional repressor that performs overlapping functions with LHY in a regulatory feedback loop that is closely associated with the circadian oscillator of Arabidopsis. Binds to the evening element in the promoter of TOC1 and represses TOC1 transcription. CCA1 and LHY colocalize in the nucleus and form heterodimers in vivo. CCA1 and LHY function synergistically in regulating circad…
AT2G13960	41.4886	167.19	4.02979	7.51809e-38	4.28338e-37	Homeodomain-like superfamily protein
AT1G79780	27.794	112.001	4.02967	2.47742e-25	1.0512e-24	Uncharacterized protein family (UPF0497)
AT5G06080	7.47182	30.1041	4.02902	7.58808e-06	1.51791e-05	LOB domain-containing protein 33
AT3G05260	30.19	121.337	4.01913	1.92314e-19	6.81702e-19	NAD(P)-binding Rossmann-fold superfamily protein
AT5G48530	407.707	1637.26	4.01578	1.10398e-187	3.03866e-186	hypothetical protein
AT1G21326	14.9967	60.1992	4.01416	2.54573e-13	7.30762e-13	VQ motif-containing protein
AT4G09845	51.1066	204.791	4.00714	1.15927e-20	4.2715e-20	None
AT1G19565	9.65295	38.6324	4.00214	1.6976e-06	3.54366e-06	hypothetical protein
AT1G58520	3196.04	12789.1	4.00155	0	0	GDSL-like lipase/acylhydrolase superfamily protein
AT1G21210	32.136	128.485	3.99819	2.86242e-25	1.21182e-24	cell wall-associated ser/thr kinase involved in cell elongation and lateral root development
AT4G00970	236.208	943.658	3.99504	5.37252e-144	1.09842e-142	Encodes a cysteine-rich receptor-like protein kinase.
AT5G66070	437.018	1745.37	3.99381	1.42407e-301	6.90476e-300	RING/U-box superfamily protein
AT3G53820	6.98692	27.8446	3.98524	5.32188e-07	1.14378e-06	C2H2 and C2HC zinc fingers superfamily protein
AT5G11680	2179.5	8682.67	3.98378	0	0	classical AGP protein
AT1G70800	93.3453	371.622	3.98115	3.67006e-71	3.58412e-70	Encodes a novel NPH3/phototropin binding factor with a calcium binding domain that negatively affects hypocotyl bending under blue light conditions in Arabidopsis thaliana and may regulate phototropism.
AT4G29110	201.36	801.369	3.97979	1.16778e-117	1.92897e-116	cotton fiber protein
AT1G12150	2.12905	8.46361	3.9753	0.0114943	0.0176868	weak chloroplast movement under blue light protein (DUF827)
AT3G08590	11218.5	44580.5	3.97385	0	0	Encodes a 2,3-biphosphoglycerate-independent phosphoglycerate mutase that is involved in pollen development and stomatal movement.
AT3G56400	179.499	712.785	3.97096	1.77145e-99	2.44305e-98	member of WRKY Transcription Factor; Group III. Function as activator of SA-dependent defense genes and a repressor of JA-regulated genes. WRKY70-controlled suppression of JA-signaling is partly executed by NPR1.
AT4G32208	2.66814	10.5904	3.96921	0.000300795	0.000535652	heat shock protein 70 (Hsp 70) family protein
AT3G49540	1.06425	4.22036	3.96557	0.0283047	0.0416435	hypothetical protein
AT5G19790	88.3886	350.484	3.96526	4.42848e-32	2.22834e-31	encodes a member of the ERF (ethylene response factor) subfamily B-6 of ERF/AP2 transcription factor family (RAP2.11). The protein contains one AP2 domain. There are 12 members in this subfamily including RAP2.11.
AT1G09823	1.32894	5.26934	3.96506	0.0227087	0.033795	Natural antisense transcript overlaps with AT1G78570
AT1G65980	12475.9	49447	3.96341	0	0	thioredoxin-dependent peroxidase
AT3G01970	460.641	1823.83	3.95933	1.00482e-151	2.17113e-150	member of WRKY Transcription Factor; Group I
AT3G28170	19.2676	76.2801	3.95897	5.76099e-16	1.8231e-15	hypothetical protein
AT1G22760	4.5357	17.9553	3.95866	0.000103322	0.000190513	Putative poly(A) binding protein May there fore function in posttranscriptional regulation, including mRNA turnover and translational initiation. Expression detected only in floral organs.
AT2G21180	559.724	2213.95	3.95542	0	0	transmembrane protein
AT2G27420	686.308	2714.27	3.95489	4.3443e-219	1.44981e-217	Cysteine proteinases superfamily protein
AT3G44440	4.81165	19.0281	3.9546	1.78351e-05	3.47238e-05	hypothetical protein
AT1G66510	519.842	2054.69	3.95253	0	0	AAR2 protein family
AT1G02340	558.151	2205.39	3.95125	0	0	Encodes a light-inducible, nuclear bHLH protein involved in phytochrome signaling. Mutants exhibit a long-hypocotyl phenotype only under far-red light but not under red light and are defective in other phytochrome A-related responses. Mutants also show blue light response defects. HFR1 interacts with COP1, co-localizes to the nuclear specks and is ubiquinated by COP1.
AT3G48460	1875.28	7403.41	3.94789	0	0	GDSL-motif esterase/acyltransferase/lipase. Enzyme group with broad substrate specificity that may catalyze acyltransfer or hydrolase reactions with lipid and non-lipid substrates.
AT5G42490	12.0182	47.4416	3.94747	2.26859e-09	5.49773e-09	ATP binding microtubule motor family protein
AT4G29450	2.39695	9.453	3.94376	0.0181998	0.0273895	Leucine-rich repeat protein kinase family protein
AT4G16146	836.895	3299.49	3.94253	0	0	cAMP-regulated phosphoprotein 19-related protein
AT5G55970	1007.36	3969.09	3.94011	0	0	RING/U-box superfamily protein
AT3G60920	2.419	9.52996	3.93962	0.00668008	0.0105507	beige/BEACH domain protein
AT2G30300	2.92962	11.5395	3.93891	0.000903994	0.00154772	Major facilitator superfamily protein
AT1G17380	62.8978	247.73	3.9386	2.5727e-45	1.68081e-44	jasmonate-zim-domain protein 5
AT4G36070	2.67564	10.5357	3.93765	0.003664	0.00594595	member of Calcium Dependent Protein Kinase
AT4G31354	43.6112	171.651	3.93593	1.62072e-33	8.42008e-33	This gene encodes a small protein and has either evidence of transcription or purifying selection. The mRNA is cell-to-cell mobile.
AT1G61890	2618.17	10299.1	3.93371	0	0	MATE efflux family protein
AT5G27420	293.845	1154.89	3.93026	3.9247e-132	7.35348e-131	Encodes CNI1 (Carbon/Nitrogen Insensitive1) (also named as ATL31), a RING type ubiquitin ligase that functions in the Carbon/Nitrogen response for growth phase transition in Arabidopsis seedlings. The mRNA is cell-to-cell mobile.
AT1G48690	132.435	520.365	3.92922	4.32383e-61	3.66456e-60	Auxin-responsive GH3 family protein
AT4G02980	931.869	3660.44	3.92806	0	0	Auxin binding protein involved in cell elongation and cell division. ABP1 is ubiquitinated in vitro and in planta by AtRma2. ABP1 was thought to be embryo lethal but further experimentation has demonstrated that lethality is due to a linked mutation in another gene.
ATMG00120	1.86052	7.3077	3.92777	0.00447141	0.0071948	reverse transcriptase zinc-binding protein
AT2G31910	13.3483	52.4159	3.9268	1.09672e-09	2.69972e-09	member of Putative Na+/H+ antiporter family
AT3G51450	244.239	958.824	3.92576	3.43515e-123	6.01518e-122	Calcium-dependent phosphotriesterase superfamily protein
AT3G15670	321.518	1262.15	3.92558	2.51194e-24	1.0339e-23	Late embryogenesis abundant protein (LEA) family protein
AT5G62360	536.117	2104.46	3.92538	4.08929e-151	8.76358e-150	Plant invertase/pectin methylesterase inhibitor superfamily protein
AT5G51470	33.6572	131.969	3.92098	7.06993e-17	2.3069e-16	Auxin-responsive GH3 family protein
AT4G37140	11.2267	44.0145	3.92051	1.20926e-09	2.96865e-09	Encodes a protein with similarity to SABP2, a methyl salicylate esterase from tobacco. However, this protein is truncated and lacks two of the residues of the predicted catalytic triad, suggesting that it does not have this enzymatic activity.
AT3G53420	63692.5	249495	3.91719	0	0	a member of the plasma membrane intrinsic protein subfamily PIP2. localizes to the plasma membrane and exhibits water transport activity in Xenopus oocyte. expressed specifically in the vascular bundles and protein level increases slightly during leaf dev. When expressed in yeast cells can conduct hydrogen peroxide into those cells.
AT3G58450	75.0294	293.168	3.90737	1.492e-14	4.48198e-14	Adenine nucleotide alpha hydrolases-like superfamily protein
AT4G39364	47.5965	185.973	3.90728	8.14765e-47	5.4479e-46	snoRNA
AT5G02170	118.94	464.701	3.90702	1.22332e-92	1.55846e-91	Transmembrane amino acid transporter family protein
AT3G22620	2441.08	9534.45	3.90583	4.62437e-66	4.21041e-65	Bifunctional inhibitor/lipid-transfer protein/seed storage 2S albumin superfamily protein
AT3G53200	18.968	74.0802	3.90553	9.4594e-10	2.3338e-09	Member of the R2R3 factor gene family.
AT4G31355	72.7519	283.758	3.90035	1.52023e-45	9.96185e-45	This gene encodes a small protein and has either evidence of transcription or purifying selection.
AT1G78600	2035.76	7935.42	3.89801	0	0	light-regulated zinc finger protein 1
AT5G65350	62.5975	243.929	3.89678	2.99654e-38	1.71846e-37	histone 3 11
AT1G54940	31.5951	123.05	3.89459	6.8581e-15	2.08816e-14	Encodes a xylan glucuronosyltransferase.
AT3G23010	19.0218	74.0713	3.89402	6.84173e-15	2.08366e-14	receptor like protein 36
AT4G20830	1338.08	5210.16	3.89376	0	0	FAD-binding Berberine family protein
AT5G60320	2.94097	11.4397	3.88976	0.00822323	0.0128517	Concanavalin A-like lectin protein kinase family protein
AT1G20310	14.1913	55.1986	3.88961	1.70741e-11	4.56173e-11	syringolide-induced protein
AT3G13660	4.54751	17.6875	3.8895	0.00039361	0.000694384	Disease resistance-responsive (dirigent-like protein) family protein
AT1G77410	286.269	1113.42	3.88941	9.32736e-201	2.77714e-199	beta-galactosidase 16
AT2G29380	24.6024	95.6845	3.88924	1.49294e-16	4.82401e-16	highly ABA-induced PP2C protein 3
AT1G11960	778.249	3025.28	3.88729	0	0	ERD (early-responsive to dehydration stress) family protein
AT4G24972	1230.94	4781.16	3.88415	0	0	Encodes a novel small protein which is similar to proteins of unknown function from other plant species. TPD1 is involved in cell specification during anther and pollen development. Identified in a screen for male steriles. Mutants lack tapetal cells and have an increased number of microsporocytes. Expressed in flower buds, leaves and young seedlings. In anthers, TPD1 is expressed throughout poll…
AT5G46660	2.41415	9.3496	3.87283	0.0254053	0.0376033	protein kinase C-like zinc finger protein
AT3G03440	402.653	1558.83	3.87139	4.18172e-268	1.77781e-266	ARM repeat superfamily protein
AT1G24600	74.0633	286.49	3.86817	3.06768e-57	2.45555e-56	hypothetical protein
AT1G35140	946.635	3661.38	3.86779	1.49473e-48	1.03022e-47	EXL1 is involved in the C-starvation response. Phenotypic changes of an exl1 loss of function mutant became evident only under corresponding experimental conditions. For example, the mutant showed diminished biomass production in a short-day/low light growth regime, impaired survival during extended night, and impaired survival of anoxia stress.
AT3G49130	8.01731	31.0069	3.86749	1.9666e-05	3.81892e-05	SWAP (Suppressor-of-White-APricot)/surp RNA-binding domain-containing protein
AT3G10910	765.648	2959.2	3.86496	4.71561e-224	1.61693e-222	RING/U-box superfamily protein
AT1G62760	63.9135	246.808	3.86159	2.98409e-46	1.97766e-45	Pectin methylesterase inhibitor that controls PME activity and pectin methylesterification during Botrytis infection.
AT3G60720	177.287	683.325	3.85434	6.48675e-110	9.97385e-109	Encodes a plasmodesmal protein that may be involved in the intercellular movement of molecules through the plasmodesmata. The protein has two DUF26 domains and a single transmembrane domain.
AT5G44610	1056.14	4069.49	3.85318	1.02322e-181	2.71661e-180	Encodes a protein with seven repeated VEEKK motifs. RNAi and overexpression experiments suggest that the gene is not involved in cell division but might be consequential for cell shape of epidermal and cortical cells. The protein encoded by this gene binds to cortical microtubules and inhibits tubulin polymerization. Associates to the plasma membrane and interacts with calmodulin and phosphatidyl…
AT1G30100	5.8824	22.6617	3.85245	0.000370862	0.000656061	Encodes 9-cis-epoxycarotenoid dioxygenase, a key enzyme in the biosynthesis of abscisic acid. The expression of this gene increases during the first 6h of imbibition.
AT5G50260	108.177	416.107	3.84655	6.24406e-25	2.61642e-24	Encodes a papain-like cysteine protease involved in tapetal programmed cell death and pollen development.CEP1 is expressed specifically in the tapetum from stages 5 to 11 of anther development. The CEP1 protein first appears as a proenzyme in precursor protease vesicles, and is then transported to the vacuole and transformed into the mature enzyme before rupture of the vacuole. CEP1 was also rele…
AT3G22600	3157.15	12139.4	3.84506	5.53414e-70	5.29997e-69	Bifunctional inhibitor/lipid-transfer protein/seed storage 2S albumin superfamily protein
AT3G27440	17.354	66.7213	3.84472	1.85127e-14	5.54155e-14	One of the homologous genes predicted to encode proteins with UPRT domains (Uracil phosphoribosyltransferase). Five of these genes (At5g40870, At3g27190, At1g55810, At4g26510 and At3g27440) show a high level of identity, and are annotated as also containing a N-terminal uracil kinase (UK) domain. These genes are referred to as UKL1 (UK-like 1), UKL2, UKL3, UKL4 and UKL5, respectively.
AT1G34540	3.73779	14.3472	3.83843	0.00741106	0.0116386	member of CYP94D
AT1G02310	22.4606	86.1203	3.83429	2.52796e-14	7.53534e-14	Glycosyl hydrolase superfamily protein
AT1G04083	3.22012	12.3282	3.82849	0.000241771	0.000433811	Natural antisense transcript overlaps with AT1G01910
AT5G47330	186.952	713.913	3.81869	1.62267e-73	1.63646e-72	alpha/beta-Hydrolases superfamily protein
AT5G11100	332.644	1270.08	3.81815	9.82257e-182	2.61049e-180	Calcium-dependent lipid-binding (CaLB domain) family protein
AT5G53870	21.3817	81.5495	3.81399	1.8701e-16	6.02488e-16	early nodulin-like protein 1
AT4G16680	939.553	3581.54	3.81196	3.83343e-256	1.52355e-254	P-loop containing nucleoside triphosphate hydrolases superfamily protein
AT2G37750	1064.77	4057.19	3.81037	2.13037e-218	7.07365e-217	hypothetical protein
AT4G27940	769.465	2931.76	3.81013	0	0	manganese tracking factor for mitochondrial SOD2
AT2G33260	22.4437	85.4908	3.80913	7.28781e-14	2.13189e-13	Tryptophan/tyrosine permease
AT1G05203	2.40454	9.1578	3.80854	0.0116028	0.0178411	Natural antisense transcript overlaps with AT1G15810
AT1G70450	14.7325	56.0519	3.80464	3.76807e-08	8.59929e-08	Its expression is enriched in root hair cells (compared to non-root hair cells) and this enrichment is associated with increase in the transcription-associated mark trimethylation of H3 lysine 4 (H3K4me3) and decrease in the Polycomb silencing-associated mark trimethylation of H3 lysine 27 (H3K27me3) in root hair cells relative to non-root hair cells.
AT4G29520	953.75	3627.99	3.80392	0	0	nucleophosmin
AT3G20180	6.41452	24.3498	3.79604	1.446e-06	3.03271e-06	Copper transport protein family
AT5G05300	5.34972	20.3058	3.79567	0.000103794	0.00019137	IDL6 peptide is induced in response to Pathogen-Associated Molecular Patterns (PAMPs). Overexpression of IDL6 results in increased susceptibility to pathogens.
AT1G52855	39.548	150.067	3.79456	3.05437e-23	1.21725e-22	hypothetical protein
AT1G64480	20.3159	77.083	3.79423	2.65444e-14	7.90426e-14	calcineurin B-like protein 8, member of plant-specific family of calcium sensor proteins containing 3 EF-hand motifs
AT4G27280	482.22	1828.74	3.79234	2.27352e-83	2.60195e-82	Calcium-binding EF-hand family protein
AT3G63050	28.3526	107.421	3.78875	1.49274e-15	4.65313e-15	hypothetical protein
AT4G18450	7.74456	29.2907	3.7821	1.88979e-08	4.37869e-08	encodes a member of the ERF (ethylene response factor) subfamily B-3 of ERF/AP2 transcription factor family. The protein contains one AP2 domain. There are 18 members in this subfamily including ATERF-1, ATERF-2, AND ATERF-5.
AT2G37900	49.2073	185.887	3.77764	4.43567e-24	1.81093e-23	Major facilitator superfamily protein
AT3G01210	1094.8	4132.17	3.77435	0	0	RNA-binding (RRM/RBD/RNP motifs) family protein
AT2G36770	197.922	746.914	3.77378	4.1649e-126	7.48797e-125	UDP-Glycosyltransferase superfamily protein
AT4G25470	59.075	222.726	3.77023	5.32711e-42	3.2771e-41	Encodes a member of the DREB subfamily A-1 of ERF/AP2 transcription factor family (CBF2). The protein contains one AP2 domain. There are six members in this subfamily, including CBF1, CBF2, and CBF3. This gene is involved in response to low temperature, abscisic acid, and circadian rhythm. Overexpressing this gene leads to increased freeze tolerance and induces the expression level of 85 cold-ind…
AT1G18400	150.882	568.778	3.76968	2.3694e-68	2.2205e-67	Encodes the brassinosteroid signaling component BEE1 (BR-ENHANCED EXPRESSION 1). Positively modulates the shade avoidance syndrome in Arabidopsis seedlings.
AT4G06410	17.6901	66.6523	3.76777	5.39973e-13	1.53141e-12	Natural antisense transcript overlaps with AT4G16670
AT2G42980	140.292	528.199	3.76499	3.67088e-80	4.03905e-79	Eukaryotic aspartyl protease family protein
AT3G30460	36.911	138.863	3.7621	1.50435e-28	6.95587e-28	RING/U-box superfamily protein
AT1G28970	5.07854	19.1037	3.76166	0.000298655	0.000531986	pre-tRNA tRNA-Pro (anticodon: TGG);(source:Araport11, TAIR10)
AT1G25240	10.4046	39.1268	3.76054	1.08714e-06	2.29622e-06	ENTH/VHS/GAT family protein
AT1G29640	330.527	1242.03	3.75772	2.46025e-211	7.81293e-210	senescence regulator (Protein of unknown function, DUF584)
AT1G05894	26.4865	99.514	3.75716	4.59642e-18	1.55874e-17	hypothetical protein
AT3G62600	3093.79	11618.3	3.75538	0	0	J domain protein localized in ER lumen. Can partially compensate for the growth defect in jem1 scj1 mutant yeast. Forms a complex SDF2-ERdj3B-BiP that is required for the proper accumulation of the surface-exposed leucine-rich repeat receptor kinases EFR. EFR is involved in PAMP (pathogen associated molecular patterns) triggered immunity.
ATMG00090	60.417	226.82	3.75424	4.90603e-35	2.63817e-34	ribosomal protein S3
AT5G22680	1.34185	5.03729	3.75399	0.016861	0.0254887	F-box protein
AT4G27020	1640.55	6150.83	3.74925	0	0	inositol-1,4,5-trisphosphate 5-phosphatase
AT5G18910	9.87619	36.9979	3.74617	6.5013e-06	1.30689e-05	Protein kinase superfamily protein
AT5G15970	12220.4	45778.6	3.74608	2.02274e-213	6.51823e-212	Encodes a gene that can be induced by cold and abscisic acid and may be involved in cold acclimation and salt tolerance. The mRNA is cell-to-cell mobile.
AT3G17600	21.0949	78.9793	3.74399	2.35961e-13	6.78375e-13	Encodes a member of the Aux/IAA family of proteins implicated in auxin signaling. IAA31 shares several residues with the conserved domain II region, believed to act as a degron in many of the rapidly degraded Aux/IAA family members. An IAA31 fusion protein is quite long-lived, but can be degraded more rapidly in the presence of auxin. Unlike many other family members, IAA31 transcript levels do n…
AT3G48790	40.141	150.196	3.74171	4.46318e-27	1.98868e-26	Pyridoxal phosphate (PLP)-dependent transferases superfamily protein
AT2G34810	1292.86	4831.39	3.73699	5.06733e-259	2.0418e-257	FAD-binding Berberine family protein
AT2G38340	20.8173	77.7859	3.73659	1.51423e-18	5.21874e-18	encodes a member of the DREB subfamily A-2 of ERF/AP2 transcription factor family. The protein contains one AP2 domain. There are eight members in this subfamily including DREB2A AND DREB2B that are involved in response to drought.
AT1G06040	4047.92	15124.9	3.73646	0	0	Encodes salt tolerance protein (STO) which confers salt tolerance to yeast cells. Fully complements calcineurin deficient yeast but does not encode a phosphoprotein phosphatase. Sequence has similarities to CONSTANS. STO co-localizes with COP1 and plays a role in light signaling.STO transcript levels are regulated by photoperiod and phtyohormones. STO competes with FLC in the regulation of floral…
AT5G07650	68.2328	254.809	3.73441	1.74916e-43	1.10613e-42	Actin-binding FH2 protein
AT4G09300	48.4267	180.821	3.7339	3.10701e-37	1.74743e-36	LisH and RanBPM domains containing protein
AT4G33610	892.77	3333.06	3.7334	5.96423e-42	3.6656e-41	glycine-rich protein
AT3G24640	4.55236	16.9947	3.73317	0.000156792	0.000285373	lyase
AT5G57625	510.125	1902.69	3.72986	9.42796e-21	3.48317e-20	CAP (Cysteine-rich secretory proteins, Antigen 5, and Pathogenesis-related 1 protein) superfamily protein
AT1G51480	8.55593	31.886	3.72677	1.32207e-06	2.78045e-06	disease resistance protein (CC-NBS-LRR class) family protein
AT4G28840	62.8613	234.264	3.72667	1.68376e-30	8.14734e-30	Encodes TCP INTERACTOR-CONTAINING EAR MOTIF PROTEIN 1 (TIE1), an important repressor of CINCINNATA (CIN)-like TEOSINTE BRANCHED1/CYCLOIDEA/PCF (TCP) transcription factors, which are key for leaf development.
AT5G18636	13.919	51.8344	3.724	8.65189e-11	2.23352e-10	Ta11-like non-LTR retrotransposon
AT5G03020	21.9858	81.8257	3.72176	3.85665e-14	1.14116e-13	Galactose oxidase/kelch repeat superfamily protein
AT2G13570	15.4918	57.6068	3.71854	7.46538e-11	1.93292e-10	nuclear factor Y, subunit B7
AT2G41150	305.239	1134.64	3.71721	6.54631e-175	1.65909e-173	plant/protein
AT3G02125	2.94308	10.9323	3.7146	0.00410743	0.00663354	pinin-like protein
AT1G30475	153.954	571.442	3.71178	1.51347e-101	2.12982e-100	hypothetical protein
AT4G28350	265.987	986.046	3.70712	5.64969e-131	1.04511e-129	Concanavalin A-like lectin protein kinase family protein
AT2G02300	18.2093	67.4897	3.70632	7.2738e-11	1.88537e-10	phloem protein 2-B5
AT1G73370	390.436	1445.3	3.70177	2.34679e-134	4.45755e-133	Encodes a protein with sucrose synthase activity (SUS6).
AT1G34520	8.27989	30.6164	3.69768	4.61496e-06	9.38119e-06	MBOAT (membrane bound O-acyl transferase) family protein
AT1G62980	275.776	1019.47	3.69674	4.43895e-23	1.75995e-22	Alpha-expansin 18. Naming convention from the Expansin Working Group (Kende et al, 2004. Plant Mol Bio)
AT1G56240	2.14141	7.91052	3.69407	0.0117748	0.0180919	phloem protein 2-B13
AT4G28800	8.82383	32.5892	3.69332	9.44388e-06	1.87654e-05	basic helix-loop-helix (bHLH) DNA-binding superfamily protein
AT5G08250	104.88	387.294	3.69274	8.71689e-35	4.65783e-34	Cytochrome P450 superfamily protein
AT3G61430	22742.6	83978.5	3.69256	0	0	a member of the plasma membrane intrinsic protein subfamily PIP1. localizes to the plasma membrane and exhibits water transport activity in Xenopus oocyte. expressed ubiquitously and protein level decreases slightly during leaf development. The mRNA is cell-to-cell mobile.
AT3G16670	191.929	708.611	3.69206	1.1626e-14	3.50772e-14	Pollen Ole e 1 allergen and extensin family protein
AT1G01720	3994.7	14743.7	3.69081	0	0	Belongs to a large family of putative transcriptional activators with NAC domain. Transcript level increases in response to wounding and abscisic acid. ATAF1 attentuates ABA signaling and sythesis. Mutants are hyposensitive to ABA. The mRNA is cell-to-cell mobile.
AT4G32450	438.505	1617.91	3.6896	2.35783e-236	8.57813e-235	Pentatricopeptide repeat (PPR) superfamily protein
AT1G73390	2642.95	9743.15	3.68647	0	0	Endosomal targeting BRO1-like domain-containing protein
AT4G15660	85.8345	316.419	3.68639	1.58492e-56	1.25564e-55	Thioredoxin superfamily protein
AT4G12290	1407.72	5184.22	3.68271	1.17899e-283	5.32289e-282	Copper amine oxidase family protein
AT4G34230	3488.39	12822.7	3.67584	0	0	Encodes a catalytically active cinnamyl alcohol dehydrogenase which uses p-coumaryl aldehyde as a preferred substrate. It can also use sinapyl, caffeyl, coniferyl and d-hydroxyconiferyl aldehydes as substrates.
AT5G59190	24.8264	91.2039	3.67366	1.14258e-11	3.07395e-11	subtilase family protein
AT5G47850	6.13098	22.52	3.67315	0.000267011	0.000477466	CRINKLY4 related 4
AT5G08790	2734.84	10041.3	3.6716	0	0	induced by wounding, belongs to a large family of putative transcriptional activators with NAC domain.
AT1G68170	1.33864	4.90863	3.66687	0.029831	0.0437736	nodulin MtN21-like transporter family protein
AT4G01360	31.2994	114.709	3.66488	4.94954e-17	1.62188e-16	Encodes a protein related to BYPASS1 (BPS1). Regulates production of mobile compound: bps signal.
AT2G01430	260.171	952.264	3.66014	6.83071e-132	1.27709e-130	ATHB17 is a member of the HD-Zip transcription factor family. It is expressed most strongly in roots at different stages of development and induced by ABA, paraquat, drought, and NaCl treatments. Loss of function mutants are more sensitive to salt and drought stress.The protein is nuclear localized and has been shown to bind to the promoter of SIG5 and other genes.
AT5G15420	7.19414	26.3285	3.65972	6.57172e-05	0.00012313	hypothetical protein
ATMG00960	1.33114	4.86837	3.6573	0.0301682	0.0442437	Encodes a protein of the mitochondrial membrane which has been shown to be present in a number of unidentified complexes including a 500-KDa complex postulated to have heme lyase activity, in which another protein (AtCCMH, AT1G15220) is also involved. cytochrome c biogenesis orf203.
AT5G03560	1175.42	4297.04	3.65575	0	0	Tetratricopeptide repeat (TPR)-like superfamily protein
AT2G21820	130.376	476.073	3.65155	8.73531e-54	6.60334e-53	seed maturation protein
AT4G35560	1457.19	5315.28	3.64763	0	0	Target promoter of the male germline-specific transcription factor DUO1. The mRNA is cell-to-cell mobile.
AT1G79520	1555.09	5664.84	3.64276	0	0	Cation efflux family protein
AT3G14560	304.529	1108.24	3.6392	2.88659e-165	6.86475e-164	hypothetical protein
AT4G25670	1776.09	6463.49	3.63918	0	0	stress response NST1-like protein
AT4G38215	5.6048	20.3918	3.63828	3.19886e-05	6.12701e-05	Potential natural antisense gene, locus overlaps with AT4G38210
AT5G39890	117.687	428.083	3.63746	1.08613e-35	5.92681e-35	2-aminoethanethiol dioxygenase, putative (DUF1637)
AT4G28150	235.092	854.77	3.63589	2.56619e-106	3.7966e-105	hypothetical protein (DUF789)
ATMG01320	2.93823	10.6809	3.63516	0.00522724	0.00835054	encodes subunit of mitochondrial NAD(P)H dehydrogenase that is trans-spliced from two precursors, NAD2A and NAD2B.
AT5G05500	399.538	1451.36	3.63259	2.5518e-27	1.1444e-26	Encodes Proline-rich protein-like PRPL1, controls elongation of root hairs.
AT1G10220	20.6112	74.8227	3.63019	2.18161e-13	6.27959e-13	ZCF37
ATMG00080	27.5475	99.9676	3.62891	2.77505e-17	9.16204e-17	encodes a mitochondrial ribosomal protein L16, which is a constituent of the large ribosomal subunit
AT1G10170	6396.85	23188	3.62491	0	0	Encodes AtNFXL1, a homologue of the putative human transcription repressor NF-X1. Functions as a negative regulator of the trichothecene phytotoxin-induced defense response.
AT2G38470	1495	5417.94	3.62404	3.17977e-259	1.28321e-257	Member of the plant WRKY transcription factor family. Regulates the antagonistic relationship between defense pathways mediating responses to P. syringae and necrotrophic fungal pathogens. Located in nucleus. Involved in response to various abiotic stresses - especially salt stress.
AT2G29350	53.7264	194.702	3.62395	3.88196e-19	1.36443e-18	senescence-associated gene SAG13 encoding a short-chain alcohol dehydrogenase
AT4G03430	3759.45	13621.4	3.62323	0	0	Encodes a nuclear protein similar to the human U5 small ribonucleoprotein-associated 102-kD protein and to the yeast pre-mRNA splicing factors Prp1p and Prp6p. STA1 expression is upregulated by cold stress, and the sta1-1 mutant is defective in the splicing of the cold-induced COR15A gene. Luciferase imaging was used to isolate a recessive mutant, sta1-1, with enhanced stability of the normally u…
AT4G13390	560.151	2028.72	3.62174	1.70237e-17	5.65898e-17	Proline-rich extensin-like family protein
AT1G58170	190.051	688.19	3.62108	5.29823e-77	5.60169e-76	Disease resistance-responsive (dirigent-like protein) family protein
AT2G19900	440.93	1595.01	3.61736	7.0102e-93	8.9525e-92	The malic enzyme (EC 1.1.1.40) encoded by AtNADP-ME1 is expressed in response to developmental and cell-specific signals. The enzyme is active in vitro and appears to function as a homohexamer or homooctamer. It is believed to be a cytosolic protein.
AT1G14980	4694.49	16961.4	3.61303	0	0	Encodes mitochondrial-localized chaperonin 10 that complements the E.coli groES mutant. Its mRNA is upregulated in response to heat shock treatment and is expressed uniformly in various organs.
AT1G21470	11.8013	42.6206	3.61151	1.00674e-05	1.99666e-05	hypothetical protein
AT4G01026	409.841	1479.58	3.61014	1.089e-187	3.00058e-186	Encodes a member of the PYR (pyrabactin resistance )/PYL(PYR1-like)/RCAR (regulatory components of ABA receptor) family proteins with 14 members. PYR/PYL/RCAR family proteins function as abscisic acid sensors. Mediate ABA-dependent regulation of protein phosphatase 2Cs ABI1 and ABI2. PYL/RCAR family proteins function as abscisic acid sensors. Mediate ABA-dependent regulation of ABI1 and ABI2.
AT4G25220	118.264	426.678	3.60783	5.28434e-24	2.15138e-23	Encodes a member of the phosphate starvation-induced glycerol-3-phosphate permease gene family: AT3G47420(G3Pp1), AT4G25220(G3Pp2), AT1G30560(G3Pp3), AT4G17550(G3Pp4) and AT2G13100(G3Pp5).
AT2G08350	8.57094	30.9195	3.60748	5.79738e-08	1.30927e-07	Natural antisense transcript overlaps with AT2G29530
AT5G11090	2501.72	9024.23	3.60721	0	0	serine-rich protein-like protein
AT4G25820	991.965	3574.86	3.60382	3.43551e-28	1.57272e-27	Encodes a xyloglucan endotransglycosylase with a clear preference for non-fucosylated xyloglucan polymer. The mRNA is cell-to-cell mobile.
AT5G24313	40.8544	147.214	3.60337	1.13711e-16	3.68788e-16	transmembrane protein
AT4G18550	170.384	613.794	3.60241	2.85709e-53	2.13943e-52	DSEL is cytosolic acylhydrolase that shows prefential lipase activity against the sn-1 position of several classes of lipids, including 1,3-diacylglycerols and 1-monoacylglycerols. Overexpression of DSEL leads to increased peroxisome and oil body levels in cotyledons and reduced beta-oxidation activity in seedlings.
AT5G43230	40.3905	145.493	3.60216	3.76666e-18	1.28017e-17	EEIG1/EHBP1 protein amino-terminal domain protein
AT1G23550	257.466	927.382	3.60196	2.67954e-132	5.02769e-131	Encodes a protein with similarity to RCD1 but without the WWE domain. The protein does have a PARP signature upstream of the C-terminal protein interaction domain. The PARP signature may bind NAD+ and attach the ADP-ribose-moiety from NAD+ to the target molecule. Its presence suggests a role for the protein in ADP ribosylation. Its transcript level is up-regulated by tunicamycin (N-linked glycosy…
AT4G03930	27.5217	99.0844	3.60023	9.15869e-21	3.38559e-20	Plant invertase/pectin methylesterase inhibitor superfamily
AT5G03695	11.2117	40.3596	3.59978	7.7213e-08	1.73287e-07	None
AT1G10385	3.48701	12.5518	3.59958	0.00340878	0.00554964	Vps51/Vps67 family (components of vesicular transport) protein
AT3G55900	20.5817	74.0004	3.59545	2.13755e-13	6.15345e-13	F-box family protein
AT4G34710	32379	116382	3.59438	0	0	Encodes a arginine decarboxylase (ADC), a rate-limiting enzyme that catalyzes the first step of polyamine (PA) biosynthesis via ADC pathway in Arabidopsis thaliana. Arabidopsis genome has two ADC paralogs, ADC1 and ADC2. ADC2 is stress-inducible (osmotic stress). Double mutant analysis showed that ADC genes are essential for the production of PA, and are required for normal seed development. Over…
AT2G21560	607.822	2180.97	3.58818	7.59501e-251	2.97795e-249	nucleolar-like protein
AT5G53980	95.8143	343.355	3.58354	1.1043e-37	6.26449e-37	Encodes a homeodomain leucine zipper class I (HD-Zip I) protein.
AT3G24750	90.6562	324.841	3.58322	1.63213e-28	7.53872e-28	Encodes a member of the LAZY gene family that is expressed in the hypocotyl and the root
AT1G53100	26.1714	93.764	3.58269	9.71876e-18	3.25793e-17	Core-2/I-branching beta-1,6-N-acetylglucosaminyltransferase family protein
AT3G56260	409.396	1463.71	3.5753	1.57411e-157	3.5081e-156	hypothetical protein
AT5G04840	207.435	741.631	3.57525	2.76088e-112	4.35482e-111	bZIP protein
AT2G20520	95.2474	340.486	3.57476	1.87719e-08	4.35102e-08	fasciclin-like arabinogalactan-protein 6 (Fla6)
AT2G34930	674.357	2409.1	3.57243	8.40328e-267	3.53248e-265	disease resistance family protein / LRR family protein
AT4G15258	10.4406	37.24	3.56684	3.27367e-07	7.1192e-07	Encodes a C/D box snoRNA (snoR37-2). Gb: AJ505638
AT5G22410	204.529	729.35	3.56601	7.11989e-20	2.55663e-19	root hair specific 18
AT5G58110	3196.69	11395.8	3.56488	0	0	chaperone binding / ATPase activator
AT4G10420	83.2565	296.796	3.56485	2.21949e-50	1.58076e-49	FBD / Leucine Rich Repeat domains containing protein
AT4G08950	3104.39	11062.2	3.56341	2.0745e-88	2.52394e-87	Phosphate-responsive 1 family protein
AT3G16175	112.219	399.836	3.56301	5.37958e-57	4.29433e-56	Thioesterase superfamily protein
AT4G31877	48.6727	173.185	3.55816	1.76518e-28	8.14609e-28	Encodes a microRNA that targets several SPL family members, including SPL3,4, and 5. By regulating the expression of SPL3 (and probably also SPL4 and SPL5), this microRNA regulates vegetative phase change. MicroRNAs are regulatory RNAs with a mature length of ~21-nucleotides that are processed from hairpin precursors by Dicer-like enzymes. MicroRNAs can negatively regulate gene expression by atte…
AT5G61790	12924.7	45945.7	3.55486	0	0	calnexin 1
AT5G04250	432.221	1536.1	3.55397	9.72369e-260	3.93614e-258	Cysteine proteinases superfamily protein
AT2G40710	21.1497	75.122	3.55192	8.50634e-12	2.30316e-11	hemolysin-III related integral membrane protein
AT4G10500	88.2485	313.373	3.55103	2.65557e-34	1.40582e-33	2-oxoglutarate (2OG) and Fe(II)-dependent oxygenase superfamily protein
AT1G08300	422.43	1498.7	3.54781	1.62371e-208	5.07041e-207	no vein-like protein
AT4G15490	2748.35	9746.69	3.54638	0	0	Encodes a protein that might have sinapic acid:UDP-glucose glucosyltransferase activity.
AT4G03220	2.95543	10.4811	3.54638	0.010426	0.0161167	Protein with RNI-like/FBD-like domain
ATMG00110	17.6707	62.4548	3.53437	1.32835e-12	3.71233e-12	Encodes a mitochondria-encoded cytochrome c biogenesis protein.
AT3G04640	241.07	851.89	3.53379	1.43961e-72	1.43311e-71	glycine-rich protein
AT1G53620	9.6341	34.0342	3.53269	2.41097e-07	5.27369e-07	transmembrane protein
AT2G07774	8.29335	29.2951	3.53236	1.55727e-06	3.25903e-06	hypothetical protein
AT2G21490	71.856	253.469	3.52745	7.15898e-21	2.65499e-20	dehydrin LEA
AT1G80325	17.6531	62.1957	3.52323	3.16237e-11	8.34948e-11	Potential natural antisense gene, locus overlaps with AT1G80320
AT2G39110	499.431	1759.5	3.523	7.14073e-97	9.54682e-96	Protein kinase superfamily protein
AT4G39363	51.3919	181.019	3.52233	4.57165e-37	2.56292e-36	snoRNA
AT2G21200	63.6016	223.692	3.51708	1.0381e-30	5.05763e-30	SAUR-like auxin-responsive protein family
AT5G07380	75.4229	265.152	3.51554	1.12291e-39	6.62507e-39	hypothetical protein
AT3G02840	15.0396	52.8587	3.51462	1.26802e-06	2.66881e-06	ARM repeat superfamily protein
AT3G20340	545.387	1916.56	3.51414	3.34763e-232	1.18504e-230	Expression of the gene is downregulated in the presence of paraquat, an inducer of photoxidative stress.
AT5G06820	48.7037	171.11	3.51329	1.41215e-29	6.70082e-29	STRUBBELIG-receptor family 2
AT3G56290	5946.73	20892.2	3.51323	0	0	potassium transporter
AT4G31408	87.9572	308.941	3.5124	3.68917e-40	2.19435e-39	None
AT2G34500	415.37	1458.82	3.51209	4.11402e-86	4.87201e-85	Encodes a protein with C22-sterol desaturase activity. The enzyme was shown to catalyze in the presence of NADPH the conversion of &beta;-sitosterol to stigmasterol, but not that of 24-<i>epi</i>-campesterol to brassicasterol (unlike CYP710A2).
AT1G70810	729.118	2556.46	3.50623	4.79913e-257	1.91607e-255	Calcium-dependent lipid-binding (CaLB domain) family protein
AT2G11891	11.5129	40.366	3.50615	3.32298e-08	7.60138e-08	hypothetical protein
AT2G26692	4.83425	16.9093	3.49781	0.000364451	0.000645069	Potential natural antisense gene, locus overlaps with AT2G26690
AT1G79250	12.8139	44.8085	3.49685	2.72026e-08	6.251e-08	AGC kinase 1.7
AT2G08650	58.0119	202.383	3.48865	1.914e-32	9.71482e-32	Natural antisense transcript overlaps with AT2G34080
AT5G59820	465.579	1623.72	3.48753	5.23692e-126	9.40888e-125	Encodes a zinc finger protein involved in high light and cold acclimation. Overexpression of this putative transcription factor increases the expression level of 9 cold-responsive genes and represses the expression level of 15 cold-responsive genes, including CBF genes. Also, lines overexpressing this gene exhibits a small but reproducible increase in freeze tolerance. Because of the repression o…
AT3G13850	4.27742	14.9033	3.48418	0.000305835	0.000544331	LOB domain-containing protein 22
AT2G21430	141.941	494.397	3.48311	1.31999e-89	1.62786e-88	Papain family cysteine protease
AT5G58760	870.887	3031.07	3.48043	0	0	Encodes a DDB1a interacting protein DDB2 required for UV-B tolerance and genomic integrity.
AT1G55530	2489.49	8658.93	3.47819	0	0	RING/U-box superfamily protein
AT3G59830	22.1758	77.0998	3.47674	2.31718e-13	6.66394e-13	Integrin-linked protein kinase family
AT3G18550	11.2353	39.0522	3.47584	1.14901e-06	2.42416e-06	Encodes a TCP transcription factor, closely related to teosinte branched1, arrests axillary bud development and prevents axillary bud outgrowth.
AT4G23450	198.194	687.95	3.47109	1.97797e-84	2.29069e-83	AtAIRP1 gene encodes a C3H2C3-type RING E3 Ub ligase. It has been shown to be a positive regulator in the Arabidopsis ABA-dependent drought response.
AT1G10960	19663.3	68243	3.47058	6.39366e-165	1.51365e-163	ferredoxin 1
AT1G06693	18.4607	64.0632	3.47025	1.65408e-12	4.60549e-12	None
AT4G26770	25.9275	89.9541	3.46945	8.62693e-15	2.61489e-14	Phosphatidate cytidylyltransferase family protein
AT3G22275	2.93291	10.175	3.46925	0.00676352	0.0106734	Encodes a non-TIFY JAsmonate ZIM-domain (JAZ) protein with a Ser-rich C-terminal tail that is a site for phosphorylation that interacts with the bHLH transcription factor MYC2 and the co-repressor TOPLESS and acts as a repressor of JA signaling. JAZ13 is the 13th member of the JAZ family in Arabidopsis, and the only member not classified as a TIFY protein.
AT2G16910	12.8312	44.5068	3.46863	2.64739e-09	6.39975e-09	Encodes a basic helix-loop helix transcription factor involved in tapetal cell development, that directly regulates MGT5 expression in tapetum cells. Loss of function mutations are male sterile. AMS binds to a region termed the E box of target gene promoters.
AT5G63370	5159.53	17862.7	3.46207	0	0	CDKG1 interacts with the splicing factor RSZ33 to regulate proper splicing of Cals5 Pre-mRNA.
AT2G17840	3713.95	12856.5	3.46167	0	0	Identified as drought-inducible gene by differential hybridization. Upregulated by high light, drought, cold and salt stress determined by microarray analysis.
AT3G17520	469.861	1626.22	3.46107	1.67282e-42	1.0398e-41	Late embryogenesis abundant protein (LEA) family protein
AT5G04960	580.966	2008.27	3.45677	3.66626e-30	1.76135e-29	Plant invertase/pectin methylesterase inhibitor superfamily
AT1G04130	561.106	1938.32	3.45446	9.03464e-288	4.14314e-286	Encodes one of the 36 carboxylate clamp (CC)-tetratricopeptide repeat (TPR) proteins (Prasad 2010, Pubmed ID: 20856808). Interacts with Hsp90/Hsp70 as co-chaperone.
AT5G20830	1883.38	6504.42	3.45359	0	0	Encodes a protein with sucrose synthase activity (SUS1).
AT3G20557	5.63858	19.4719	3.45334	0.00371927	0.00603191	hypothetical protein
AT5G06980	1176.75	4062.68	3.45247	0	0	hypothetical protein
AT2G36640	70.0545	241.824	3.45193	6.72026e-16	2.12027e-15	Encodes putative phosphotyrosine protein belonging to late embryogenesis abundant (LEA) protein in group 3 that might be involved in maturation and desiccation tolerance of seeds. RFLP and CAPS mapping place it on chromosome 4 but the nucleotide sequence maps it to chromosome 2.
AT3G14590	695.99	2400.37	3.44886	7.83313e-298	3.73583e-296	Calcium-dependent lipid-binding (CaLB domain) family protein
ATMG00560	5.09574	17.5717	3.44831	6.59246e-05	0.000123493	encodes a mitochondrial ribosomal protein L2, a constituent of the large subunit of the ribosomal complex
AT2G25110	2777.25	9573.6	3.44715	0	0	Encodes an endoplasmic reticulum protein SDF2 (stromal-derived factor-2). Forms a complex SDF2-ERdj3B-BiP that is required for the proper accumulation of the surface-exposed leucine-rich repeat receptor kinases EFR. EFR is involved in PAMP (pathogen associated molecular patterns) triggered immunity.
AT2G21420	2.40774	8.29766	3.44624	0.030841	0.0451849	IBR domain containing protein
AT5G22060	5174.6	17832.1	3.44608	0	0	Co-chaperonin similar to E. coli DnaJ
AT2G24535	11.5033	39.6037	3.44281	1.16354e-06	2.45364e-06	hypothetical protein
AT5G24770	1111.55	3825.85	3.44191	7.56431e-57	6.02915e-56	Has acid phosphatase activity dependent on the presence of divalent cations (Mg2+, Co2+, Zn2+, Mn2+) and anti-insect activity. Insects fed with the protein show a retarded development. Induced in response to abscisic acid, jasmonic acid, salt, water deficiency and wounding.
AT4G15740	35.2641	121.352	3.44122	2.1256e-21	8.00984e-21	Calcium-dependent lipid-binding (CaLB domain) family protein
AT5G09990	77.4837	266.583	3.4405	3.03196e-36	1.67188e-35	elicitor peptide 5 precursor
AT4G30270	19167	65928.9	3.43971	0	0	encodes a protein similar to endo xyloglucan transferase in sequence. It is also very similar to BRU1 in soybean, which is involved in brassinosteroid response.
AT5G04400	4.28437	14.7223	3.43629	0.000222267	0.000399882	NAC domain protein
AT2G22860	73.8212	253.542	3.43454	5.92462e-33	3.04365e-32	Phytosulfokine 2 precursor, coding for a unique plant peptide growth factor. The mRNA is cell-to-cell mobile.
AT2G28400	140.147	481.069	3.4326	2.25314e-55	1.75534e-54	senescence regulator (Protein of unknown function, DUF584)
ATMG00650	24.3592	83.6058	3.43221	1.37929e-13	3.99676e-13	Encodes NADH dehydrogenase subunit 4L.
AT1G76080	13559.5	46534	3.43184	0	0	Encodes a thioredoxin localized in chloroplast stroma. Known as CDSP32 (CHLOROPLASTIC DROUGHT-INDUCED STRESS PROTEIN OF 32 KD).
AT4G05840	4.81229	16.5142	3.43168	0.00115451	0.00195977	None
AT4G23050	3032.88	10405.9	3.43104	0	0	PAS domain-containing protein tyrosine kinase family protein
AT3G14440	449.645	1541.68	3.42867	6.9089e-154	1.51149e-152	Encodes 9-<i>cis</i>-epoxycarotenoid dioxygenase, a key enzyme in the biosynthesis of abscisic acid. Regulated in response to drought and salinity. Expressed in roots, flowers and seeds. Localized to the chloroplast stroma and thylakoid membrane.
AT2G20080	96.5811	330.911	3.42625	5.21478e-53	3.88604e-52	hypothetical protein
AT3G22060	1122.05	3843.85	3.42573	1.69226e-195	4.86196e-194	contains Pfam profile: PF01657 Domain of unknown function that is usually associated with protein kinase domain Pfam:PF00069, however this protein does not have the protein kinase domain
AT4G17490	361.85	1238.61	3.42299	8.19311e-122	1.42139e-120	Encodes a member of the ERF (ethylene response factor) subfamily B-3 of ERF/AP2 transcription factor family (ATERF-6). The protein contains one AP2 domain. There are 18 members in this subfamily including ATERF-1, ATERF-2, AND ATERF-5. It is involved in the response to reactive oxygen species and light stress.
AT1G37000	3.4655	11.8491	3.41916	0.0033748	0.0054967	Beta-galactosidase related protein
AT5G43150	1397.95	4779.33	3.41883	0	0	elongation factor
AT1G75280	5908.35	20199.3	3.41877	0	0	isoflavone reductase, putative, identical to SP:P52577 Isoflavone reductase homolog P3 (EC 1.3.1.-) {Arabidopsis thaliana}; contains Pfam profile PF02716: isoflavone reductase. Involved in response to oxidative stress. The mRNA is cell-to-cell mobile.
AT1G05170	1172.02	4004.87	3.41707	0	0	Galactosyltransferase family protein
AT4G25850	47.0362	160.558	3.41349	9.11402e-20	3.26064e-19	OSBP(oxysterol binding protein)-related protein 4B
AT5G03740	2970.27	10133.6	3.41166	0	0	HD2-type histone deacetylase HDAC. Involved in the ABA and stress responses. Mediates transcriptional repression
AT5G41590	34.1769	116.564	3.4106	1.41713e-19	5.03833e-19	LURP-one-like protein (DUF567)
AT1G30870	686.45	2338.89	3.40722	1.10895e-19	3.95834e-19	Peroxidase superfamily protein
AT2G07779	2.42706	8.25683	3.40199	0.0200803	0.0300712	hypothetical protein
AT3G12320	707.53	2406.73	3.40159	6.39788e-246	2.45355e-244	hypothetical protein
AT3G03260	2.66868	9.07729	3.40141	0.00288736	0.00473454	Encodes a homeobox-leucine zipper family protein belonging to the HD-ZIP IV family.
AT1G73065	2.41205	8.20275	3.40074	0.0174981	0.0263926	hypothetical protein
AT1G20160	531.756	1807.35	3.39883	6.0216e-108	9.10389e-107	Encodes two isoforms. One (SBT5.2(a) ) is a secreted, cell wall localized subtilisin-like serine protease that is involved in regulation of stomatal development. The second isoform (SBT5.2(b) is localized to endosomes.
AT5G51450	1393.54	4735.35	3.39807	0	0	Encodes RING-finger type ubiquitin ligases.
AT4G39404	6.9407	23.5646	3.39513	4.30945e-05	8.17836e-05	other_RNA
AT5G54730	1495.04	5075.31	3.39477	0	0	yeast autophagy 18 F-like protein
AT2G41170	718.54	2438.21	3.39329	1.05692e-284	4.78827e-283	F-box family protein
AT1G52342	1069.35	3626.07	3.39091	1.67019e-162	3.88394e-161	hypothetical protein
AT1G52660	37.2102	126.169	3.39072	3.34885e-15	1.03188e-14	P-loop containing nucleoside triphosphate hydrolases superfamily protein
ATMG00640	45.1737	153.149	3.39023	2.21724e-17	7.34349e-17	encodes a plant b subunit of mitochondrial ATP synthase based on structural similarity and the presence in the F(0) complex.
AT1G66725	375.336	1271.73	3.38823	4.65091e-137	8.98364e-136	Encodes a microRNA that targets several SAMT family members. miR163, is highly expressed in A. thaliana diploids but down-regulated in A. thaliana autotetraploids and repressed in A. arenosa and A. suecica. MicroRNAs are regulatory RNAs with a mature length of ~21-nucleotides that are processed from hairpin precursors by Dicer-like enzymes. MicroRNAs can negatively regulate gene expression by att…
AT1G73500	611.846	2072.9	3.38795	3.67483e-154	8.05973e-153	member of MAP Kinase Kinase family. Autophosphorylates and also phosphorylates MPK3 and MPK6. Independently involved in ethylene and calmalexin biosynthesis. Induces transcription of ACS2, ACS6, ERF1, ERF2, ERF5, ERF6, CYP79B2, CYP79B3, CYP71A13 and PAD3.
AT2G32210	117.344	397.411	3.38671	5.85765e-42	3.60094e-41	cysteine-rich/transmembrane domain A-like protein
AT1G78380	39870	134991	3.38577	0	0	Encodes a glutathione transferase that is a member of Tau GST gene family. Expression is induced by drought stress, oxidative stress, and high doses of auxin and cytokinin. naming convention according to Wagner et al. (2002) The expression of this gene is upregulated by herbicide safeners such as benoxacor and fenclorim.
AT2G24680	52.6536	178.159	3.3836	8.82417e-35	4.71419e-34	transcriptional factor B3 family protein
AT1G72100	57.2346	193.648	3.38341	2.09552e-25	8.91175e-25	late embryogenesis abundant domain-containing protein / LEA domain-containing protein
AT3G44110	20528	69398.2	3.38067	0	0	homologous to the co-chaperon DNAJ protein from E coli
AT2G25095	53.7496	181.588	3.37841	9.47894e-30	4.51338e-29	Encodes a microRNA that targets several SPL family members, including SPL3,4, and 5. By regulating the expression of SPL3 (and probably also SPL4 and SPL5), this microRNA regulates vegetative phase change. MicroRNAs are regulatory RNAs with a mature length of ~21-nucleotides that are processed from hairpin precursors by Dicer-like enzymes. MicroRNAs can negatively regulate gene expression by atte…
AT1G62740	3413.85	11524.2	3.37573	0	0	Encodes one of the 36 carboxylate clamp (CC)-tetratricopeptide repeat (TPR) proteins (Prasad 2010, Pubmed ID: 20856808) with potential to interact with Hsp90/Hsp70 as co-chaperones. The mRNA is cell-to-cell mobile.
AT1G72770	5981.58	20185.7	3.37464	0	0	mutant has ABA hypersensitive inhibition of seed germination; Protein Phosphatase 2C; regulates the activation of the Snf1-related kinase OST1 by abscisic acid. The mRNA is cell-to-cell mobile.
AT1G17310	12.5562	42.3692	3.37436	3.00299e-08	6.88983e-08	MADS-box transcription factor family protein
AT5G43770	12.828	43.2595	3.37229	7.91557e-08	1.77525e-07	proline-rich family protein
AT2G43020	1913.07	6450.97	3.37205	0	0	Encodes a polyamine oxidase.
AT5G21120	13.3536	44.9865	3.36887	1.46981e-05	2.88215e-05	ethylene-insensitive3-like2 (EIL2)
AT4G03490	54.5759	183.843	3.36858	1.56886e-31	7.7985e-31	Ankyrin repeat family protein
AT4G34150	2612.05	8798.66	3.36849	0	0	Calcium-dependent lipid-binding (CaLB domain) family protein
AT1G01140	4331.52	14590	3.36833	0	0	Encodes a CBL-interacting protein kinase with similarity to SOS2
AT3G06420	1109.66	3737.48	3.36813	1.79237e-282	7.99585e-281	Ubiquitin-like superfamily protein
AT1G17460	379.687	1278.65	3.36765	1.44954e-215	4.74693e-214	Arabidopsis thaliana myb family transcription factor (At1g17460)
AT2G40390	167.148	562.341	3.36434	4.87196e-70	4.67092e-69	neuronal PAS domain protein
AT3G26510	1197.4	4026.95	3.36308	3.59033e-80	3.95207e-79	Octicosapeptide/Phox/Bem1p family protein
AT4G10265	7.48088	25.1588	3.36308	4.60356e-05	8.71822e-05	Wound-responsive family protein
AT4G29330	1577.26	5303.33	3.36236	0	0	DERLIN-1
AT5G41730	16.5732	55.6962	3.36063	5.52395e-09	1.31368e-08	Protein kinase family protein
AT5G20150	1008.11	3382.63	3.35543	6.13823e-283	2.74764e-281	Expression is upregulated in the shoot of cax1/cax3 mutant. Additionally, its expression is responsive to both phosphate (Pi) and phosphite (Phi) in both roots and shoots. The mRNA is cell-to-cell mobile.
AT3G44830	5.88295	19.7129	3.35085	0.000108116	0.000198989	Lecithin:cholesterol acyltransferase family protein
AT4G14690	1342.33	4496.54	3.3498	2.33656e-43	1.4751e-42	Encodes an early light-induced protein. ELIPs are thought not to be directly involved in the synthesis and assembly of specific photosynthetic complexes, but rather affect the biogenesis of all chlorophyll-binding complexes. A study (PMID 17553115) has shown that the chlorophyll synthesis pathway was downregulated as a result of constitutive ELIP2 expression, leading to decreased chlorophyll avai…
AT5G49480	6956.39	23250.8	3.34236	0	0	AtCP1 encodes a novel Ca2+-binding protein, which shares sequence similarities with calmodulins. The expression of AtCP1 is induced by NaCl. The mRNA is cell-to-cell mobile.
AT1G61950	22.1752	74.0882	3.34104	5.19762e-07	1.11744e-06	member of Calcium Dependent Protein Kinase
AT1G77450	1856.77	6196.76	3.33739	0	0	NAC domain containing protein 32
AT2G26560	476.757	1589.6	3.3342	1.28388e-56	1.01868e-55	Encodes a lipid acyl hydrolase with wide substrate specificity that accumulates upon infection by fungal and bacterial pathogens. Protein is localized in the cytoplasm in healthy leaves, and in membranes in infected cells. Plays a role in cell death and differentially affects the accumulation of oxylipins. Contributes to resistance to virus.
AT2G35890	25.9092	86.3855	3.33416	9.214e-11	2.37559e-10	member of Calcium Dependent Protein Kinase
AT2G45960	82292.9	274348	3.3338	0	0	a member of the plasma membrane intrinsic protein subfamily PIP1. localizes to the plasma membrane and exhibits water transport activity in Xenopus oocyte. expressed ubiquitously and protein level decreases slightly during leaf development.
AT1G11785	10.9673	36.5462	3.33227	1.32237e-07	2.93014e-07	transmembrane protein
AT4G12530	5.06298	16.8576	3.32958	1.56046e-05	3.05192e-05	Encodes a member of the AZI family of lipid transfer proteins.
AT3G28155	10.4305	34.7211	3.32882	1.05027e-05	2.08095e-05	hypothetical protein
AT1G75160	15.2162	50.5994	3.32536	1.76039e-05	3.42889e-05	DUF620 family protein (DUF620)
AT1G21680	9550.66	31748.8	3.32425	0	0	DPP6 N-terminal domain-like protein
AT1G12060	228.011	757.337	3.32149	7.23625e-149	1.53571e-147	A member of Arabidopsis BAG (Bcl-2-associated athanogene) proteins, plant homologs of mammalian regulators of apoptosis. Plant BAG proteins are multi-functional and remarkably similar to their animal counterparts, as they regulate apoptotic-like processes ranging from pathogen attack, to abiotic stress, to plant development.
AT3G22250	5.87856	19.5211	3.32072	0.00069551	0.00120406	UDP-Glycosyltransferase superfamily protein
AT3G28007	93.5655	310.674	3.32039	3.9712e-36	2.18795e-35	Nodulin MtN3 family protein
AT1G16440	53.2139	176.643	3.31949	2.30265e-16	7.3948e-16	root hair specific 3
AT3G05950	11.4817	38.1092	3.31912	0.000295226	0.000526235	RmlC-like cupins superfamily protein
AT2G21187	23.5531	78.0373	3.31325	5.49287e-12	1.49822e-11	Potential natural antisense gene, locus overlaps with AT2G21185
AT5G03160	2124.62	7033.56	3.31051	0	0	J domain protein localized in ER lumen. Can partially compensate for the growth defect in jem1 scj1 mutant yeast.
AT5G48540	791.38	2618.98	3.30939	4.64933e-284	2.1027e-282	receptor-like protein kinase-related family protein
AT1G66760	2708.06	8956.3	3.30727	0	0	MATE efflux family protein
AT3G17660	150.267	496.694	3.30542	2.69004e-73	2.70043e-72	A member of ARF GAP domain (AGD), A thaliana has 15 members, grouped into four classes; AGD15 belongs to the class 4, together with AGD14.
AT1G16850	258.786	854.914	3.30356	1.3306e-93	1.71345e-92	transmembrane protein
AT1G21410	1535.98	5070.77	3.30131	0	0	AtSKP2;1 is a homolog of human SKP2, the human F-box protein that recruits E2F1. Contains an F-box motif at the N-terminal region and a C-terminal Leu-rich repeat domain. Forms part of an E3-ubiquitin-ligase SCF (Skp1, cullin, F-box) complex and recruits phosphorylated AtE2Fc, a transcriptional factor that might play a role in cell division and during the transition from skotomorphogenesis to pho…
AT1G13600	81.8685	270.215	3.3006	3.50024e-29	1.64307e-28	basic leucine-zipper 58
AT1G17710	16.2929	53.7731	3.3004	3.76753e-11	9.90737e-11	Encodes a phosphoethanolamine/phosphocholine phosphatase. It is likely to be involved in the liberation of inorganic phosphate from intracellular sources. Expression is upregulated in the shoot of cax1/cax3 mutant.
AT4G27290	76.7441	253.025	3.297	1.74473e-29	8.25951e-29	S-locus lectin protein kinase family protein
AT2G47460	441.411	1454.39	3.29487	4.32011e-115	7.01243e-114	MYB12 belongs to subgroup 7 of the R2R3-MYB family. It strongly activates the promoters of chalcone synthase (CHS), flavanone 3-hydroxylase (F3H), flavonol synthase (FLS) and - to a lesser extent - chalcone flavanone isomerase (CHI), but cannot activate the promoters of flavonoid-3'hydroxylase (F3'H) and dihydroflavonol 4-reductase (DF). The activation requires a functional MYB recognition elemen…
AT1G05575	73.5435	242.293	3.29455	4.89981e-33	2.52212e-32	transmembrane protein
AT1G61680	7.21134	23.7535	3.2939	4.44439e-05	8.42407e-05	terpene synthase 14
AT4G15480	246.093	809.891	3.29099	5.01604e-49	3.48452e-48	Encodes a protein that might have sinapic acid:UDP-glucose glucosyltransferase activity.
AT1G47990	33.1572	109.111	3.29071	1.17207e-15	3.66837e-15	Encodes a gibberellin 2-oxidase that acts on C19 gibberellins. AtGA2OX4 expression is responsive to cytokinin and KNOX activities.
AT4G37022	50.8318	167.198	3.28924	2.02128e-29	9.55319e-29	hypothetical protein
AT5G63790	4674.31	15369.6	3.2881	0	0	Encodes a member of the NAC family of transcription factors. ANAC102 appears to have a role in mediating response to low oxygen stress (hypoxia) in germinating seedlings.
AT3G02040	509.987	1676.4	3.28713	2.34396e-157	5.21509e-156	Encodes a member of the glycerophosphodiester phosphodiesterase (GDPD) family. Has glycerophosphodiester phosphodiesterase activity. Functions in maintaining cellular phosphate homeostasis under phosphate starvation. The mRNA is cell-to-cell mobile.
AT1G55920	3781.32	12414.9	3.28321	0	0	Encodes a chloroplast/cytosol localized serine O-acetyltransferase involved in sulfur assimilation and cysteine biosynthesis. Expressed in the vascular system. The mRNA is cell-to-cell mobile.
AT2G21730	12.5777	41.2715	3.28132	4.22968e-08	9.62846e-08	cinnamyl alcohol dehydrogenase homolog 2
AT5G51160	149.167	489.359	3.28062	1.36553e-70	1.32126e-69	Ankyrin repeat family protein
AT2G42270	3577.1	11734.6	3.28048	0	0	Similar to yast Brr2p DEAD/DExH box ATP-dependent RNA helicase.
AT1G29230	33.6795	110.474	3.28016	5.58333e-18	1.88878e-17	Encodes a member of the SNF1-related kinase (SnRK) gene family (SnRK3.20), which has also been reported as a member of the CBL-interacting protein kinases (CIPK18).
AT3G52160	8.28365	27.1634	3.27916	0.000420672	0.000740581	Encodes KCS15, a member of the 3-ketoacyl-CoA synthase family involved in the biosynthesis of VLCFA (very long chain fatty acids).
AT4G08250	29.4167	96.4484	3.2787	2.59765e-17	8.58391e-17	GRAS family transcription factor
AT1G21760	1890.86	6199.29	3.27856	0	0	This gene is predicted to encode an F-box protein that is evolutionarily conserved between Arabidopsis and other eukaryotes including S.cerevisiae and humans. It may play a role in regulating translation under conditions of temperature stress. FBP7 transcript levels are increased at high and low temperatures. The mRNA is cell-to-cell mobile.
AT4G27530	23.7975	77.9988	3.27761	2.04989e-12	5.68821e-12	hypothetical protein
AT3G01475	3.48115	11.4079	3.27705	0.0102189	0.0158125	hypothetical protein
AT5G05600	960.212	3143.26	3.27351	0	0	Encodes a protein with similarity to flavonol synthases that is involved in the detoxifcation polycyclic aromatic hydrocarbons.One of 4 paralogs encoding a 2-oxoglutarate/Fe(II)-dependent oxygenases that hydroxylates JA to 12-OH-JA.
AT3G08115	6.67601	21.8388	3.27124	0.000703289	0.00121697	None
AT4G06746	170.934	558.298	3.26616	2.13008e-76	2.23229e-75	encodes a member of the DREB subfamily A-5 of ERF/AP2 transcription factor family (RAP2.9). The protein contains one AP2 domain. There are 16 members in this subfamily including RAP2.1 and RAP2.10.
AT5G67490	12.0445	39.333	3.26564	5.75221e-08	1.29929e-07	succinate dehydrogenase assembly factor
AT2G41730	557.449	1818.91	3.26293	1.24789e-119	2.10504e-118	Expression in rosette leaves is activated by high concentration of boron.
AT5G13990	148.141	483.349	3.26276	1.85222e-62	1.59611e-61	A member of EXO70 gene family, putative exocyst subunits, conserved in land plants. Arabidopsis thaliana contains 23 putative EXO70 genes, which can be classified into eight clusters on the phylogenetic tree. This particular member is expressed in pollen and is involved in pollen tube elongation. Found in the cytoplasm and surprisingly, not found in the plasma membrane and is not found to colocal…
AT5G19800	51.8217	169.027	3.26171	1.22961e-15	3.84388e-15	hydroxyproline-rich glycoprotein family protein
AT1G76570	1701.22	5548.43	3.26144	0	0	Chlorophyll A-B binding family protein
AT5G05965	29.1332	94.9844	3.26035	3.71402e-15	1.14265e-14	cell wall RBR3-like protein
AT5G62470	1257.24	4097.73	3.25932	1.14024e-253	4.50447e-252	Encodes a R2R3 type Myb transcription factor whose expression is strongly induced by abscisic acid. Mediates abscisic acid signaling during drought stress response.
AT5G17460	1249.47	4069.71	3.25715	1.79304e-186	4.89421e-185	glutamyl-tRNA (Gln) amidotransferase subunit C
AT1G64195	4.5389	14.7705	3.2542	0.00126739	0.00214511	Encodes a defensin-like (DEFL) family protein.
AT1G06430	14446.6	46981.1	3.25204	0	0	encodes a FtsH protease that is localized to the chloroplast
AT1G22470	131.853	428.374	3.24886	2.95926e-54	2.25718e-53	hypothetical protein
AT5G56980	1442.94	4683.72	3.24596	7.94319e-170	1.94545e-168	cotton fiber protein
AT1G30220	136.866	444.163	3.24523	1.51854e-58	1.24206e-57	Inositol transporter presenting conserved extracellular loop domains homologs of plexins/semaphorin/integrin (PSI) domains from animal type I receptors.
AT1G52830	11.4953	37.3025	3.24504	2.08851e-08	4.83015e-08	An extragenic dominant suppressor of the hy2 mutant phenotype. Also exhibits aspects of constitutive photomorphogenetic phenotype in the absence of hy2. Mutants have dominant leaf curling phenotype shortened hypocotyls and reduced apical hook. Induced by indole-3-acetic acid.
AT4G17500	676.829	2196.27	3.24495	8.18319e-148	1.72136e-146	Encodes a member of the ERF (ethylene response factor) subfamily B-3 of ERF/AP2 transcription factor family (ATERF-1). The protein contains one AP2 domain. There are 18 members in this subfamily including ATERF-1, ATERF-2, AND ATERF-5. The mRNA is cell-to-cell mobile.
AT3G03310	949.962	3080.15	3.2424	0	0	lecithin:cholesterol acyltransferase 3
AT1G13360	3710.86	12027.3	3.24112	0	0	hypothetical protein
AT1G53560	1403.92	4550.04	3.24095	9.97196e-217	3.29439e-215	Ribosomal protein L18ae family
AT3G09950	19.8132	64.1573	3.2381	8.86176e-10	2.18965e-09	hypothetical protein
AT2G46800	3715.93	12020.3	3.23479	0	0	Encodes a member of the zinc transporter (ZAT) and cation diffusion facilitator (CDF) families. It is expressed throughout the plant, especially in dividing, differentiating and expanding cells. The protein is localized to the vacuolar membrane. Mediates Zn ion homeostasis.
AT1G02390	378.079	1222.95	3.23465	6.37452e-169	1.55111e-167	putative sn-glycerol-3-phosphate 2-O-acyltransferase
AT1G49100	3.20136	10.341	3.23018	0.00750909	0.0117848	Leucine-rich repeat protein kinase family protein
AT5G53970	4729.06	15267.9	3.22853	0	0	Encodes a cytosolic tyrosine aminotransferase which is strongly induced upon aging and coronatine treatment. AtTAT1 prefers Tyr as an amino donor but can also use Phe, Trp, His, Met, and Leu. The mRNA is cell-to-cell mobile.
AT4G13680	43.0925	139.093	3.22779	2.35893e-23	9.42672e-23	hypothetical protein (DUF295)
AT1G80390	2.67674	8.63253	3.22502	0.0134123	0.0204891	Member of a multigene family of Auxin responsive genes.
AT4G16760	9283.44	29930.9	3.22412	0	0	Encodes a medium to long-chain acyl-CoA oxidase. Catalyzes the first step of fatty acid beta-oxidation. Involved in jasmonate biosynthesis. Gene expression is induced by wounding, drought stress, abscisic acid, and jasmonate.
AT5G04410	4302.43	13866.5	3.22294	0	0	NAC family member, functions as a transcriptional activator, regulates flavonoid biosynthesis under high light. The mRNA is cell-to-cell mobile.
AT4G25480	52.9161	170.523	3.22253	2.72667e-27	1.22199e-26	encodes a member of the DREB subfamily A-1 of ERF/AP2 transcription factor family (CBF3). The protein contains one AP2 domain. There are six members in this subfamily, including CBF1, CBF2, and CBF3. This gene is involved in response to low temperature and abscisic acid.
AT2G34610	110.577	356.17	3.22102	5.55596e-42	3.41628e-41	cotton fiber protein
AT3G06435	13.9175	44.8284	3.22102	1.94297e-07	4.27138e-07	Expressed protein
AT1G30860	106.937	344.255	3.21923	4.22573e-50	2.995e-49	RING/U-box superfamily protein
AT2G08450	13.083	42.0943	3.21748	8.50017e-09	2.00226e-08	None
AT4G23900	2.93017	9.42715	3.21727	0.00673018	0.0106234	Nucleoside diphosphate kinase family protein
AT4G16000	61.0016	196.212	3.21651	3.41295e-30	1.64025e-29	hypothetical protein
AT4G21580	3780.45	12159.2	3.21635	0	0	oxidoreductase, zinc-binding dehydrogenase family protein
AT4G23885	506.754	1626.11	3.20888	1.51572e-115	2.46643e-114	hypothetical protein
AT1G04570	46.2465	148.317	3.2071	8.81982e-33	4.51244e-32	Major facilitator superfamily protein
AT3G01990	122.466	392.663	3.20629	4.99096e-47	3.35e-46	Member of a small family of ACT domain containing proteins in Arabidopsis. ACT domains are involved in amino acid binding.
AT3G08700	48.1556	154.272	3.20362	8.37027e-34	4.37023e-33	ubiquitin-conjugating enzyme 12
AT2G24100	1913.66	6122.01	3.19911	0	0	ATP-dependent DNA helicase
AT5G52250	589.402	1885.3	3.19867	5.99482e-158	1.34058e-156	Encodes a transducin protein whose gene expression is induced by UV-B. This induction is reduced in hy5 mutant and may be a target of HY5 during UV-B response. Functions as a repressor of UV-B signaling.
AT1G78440	20.3041	64.8756	3.1952	5.46e-10	1.36155e-09	Encodes a gibberellin 2-oxidase that acts on C19 gibberellins.
AT3G61890	1131.85	3611.9	3.19116	0	0	Encodes a homeodomain leucine zipper class I (HD-Zip I) protein. Loss of function mutant has abnormally shaped leaves and stems.
AT3G04060	379.023	1207.85	3.18675	2.77685e-125	4.94162e-124	NAC046 is a member of the NAC domain containing family of transcription factors. It was identified in a screen for regulators of chlorophyll protein gene expression. Mutants in NAC046 have delayed senescence and increased CHL content suggesting a role in regulation of senescence and chlorophyll degradation.
AT1G28765	96.295	306.309	3.18094	7.99357e-47	5.34624e-46	hypothetical protein
AT2G30250	1378.46	4383.01	3.17964	0	0	member of WRKY Transcription Factor; Group I. Located in nucleus. Involved in response to various abiotic stresses - especially salt stress.
AT1G69840	1680.7	5332.39	3.17273	0	0	SPFH/Band 7/PHB domain-containing membrane-associated protein family
AT4G33730	61.6916	195.673	3.1718	6.28799e-14	1.84559e-13	Member of CAP protein superfamily. Encoding a small 11 AA peptide (PAGNYIGARPY) involved in negative regulation of salt tolerance.
AT1G76070	476.675	1511.56	3.17104	7.10199e-181	1.87795e-179	hypothetical protein
AT2G36460	10372.7	32882.2	3.17008	0	0	Aldolase superfamily protein
AT1G73687	2.93612	9.30639	3.16962	0.01957	0.0293523	Encodes a microRNA that targets several MYB family members. MicroRNAs are regulatory RNAs with a mature length of ~21-nucleotides that are processed from hairpin precursors by Dicer-like enzymes. MicroRNAs can negatively regulate gene expression by attenuating translation or by directing mRNA cleavage.Mature sequence: UUUGGAUUGAAGGGAGCUCUA. Functions redundantly with MIR159B. Plants that are doub…
AT3G11690	789.578	2502.28	3.16914	3.24855e-193	9.23214e-192	hypothetical protein
AT4G09750	1306.58	4140.26	3.16876	0	0	NAD(P)-binding Rossmann-fold superfamily protein
AT1G55175	13.9265	44.0895	3.16586	1.79177e-07	3.94759e-07	hypothetical protein
AT2G04030	31892.3	100955	3.16548	0	0	Encodes a chloroplast-targeted 90-kDa heat shock protein located in the stroma involved in red-light mediated deetiolation response and crucial for protein import into the chloroplast stroma. Mutants are resistant to chlorate, have elongated hypocotyls in light, and affect the expression of NR2, CAB, and RBCS but NOT NR1 and NiR.
AT1G02860	1153.16	3648.32	3.16377	3.0455e-279	1.3359e-277	Encodes a ubiquitin E3 ligase with RING and SPX domains that is involved in mediating immune responses and mediates degradation of PHT1s at plasma membranes. Targeted by MIR827. Ubiquitinates PHT1;3, PHT1;2, PHT1;1/AtPT1 and PHT1;4/AtPT2.
AT4G31405	74.5298	235.769	3.16342	1.98561e-32	1.00705e-31	hypothetical protein
AT4G36040	4933.87	15604.4	3.16272	3.18011e-300	1.53059e-298	Chaperone DnaJ-domain superfamily protein
AT1G73580	39.5615	125.112	3.16248	6.14631e-12	1.67297e-11	Calcium-dependent lipid-binding (CaLB domain) family protein
AT2G09025	4.56096	14.4212	3.16188	0.00111107	0.0018887	Natural antisense transcript overlaps with AT2G39270
AT5G03875	20.3152	64.2238	3.16136	4.46759e-11	1.17014e-10	Natural antisense transcript overlaps with AT5G25080
AT3G26290	2202.55	6961.79	3.16079	0	0	putative cytochrome P450
AT1G70000	1029.44	3251.38	3.1584	1.33651e-283	6.02373e-282	Encodes a MYB-like Domain transcription factor that plays a positive role in anthocyanin accumulation in response to light and cytokinin via repression of MYBL2.MYBD expression increased in response to light or cytokinin, and MYBD enhanced anthocyanin biosynthesis via the repression of MYBL2 encoding for a transcription factor that had a negative effect on this process. In addition, MYBD can bind…
AT5G01570	55.8378	176.175	3.15512	1.37119e-24	5.68569e-24	plectin-like protein
AT1G75490	114.952	362.269	3.15148	7.18703e-44	4.58025e-43	encodes a member of the DREB subfamily A-2 of ERF/AP2 transcription factor family. The protein contains one AP2 domain. There are eight members in this subfamily including DREB2A AND DREB2B that are involved in response to drought.
AT3G17030	381.904	1203.43	3.15114	1.01738e-134	1.93946e-133	Nucleic acid-binding proteins superfamily
AT2G24980	562.718	1772.73	3.1503	3.75603e-11	9.87814e-11	Proline-rich extensin-like family protein
AT2G30550	1207.66	3804.1	3.14999	0	0	Encodes a lipase that hydrolyzes phosphatidylcholine, glycolipids as well as triacylglycerols.
AT3G11370	56.9218	179.155	3.14739	7.68456e-16	2.41956e-15	Cysteine/Histidine-rich C1 domain family protein
AT1G03010	44.3823	139.686	3.14733	4.4161e-20	1.59557e-19	Phototropic-responsive NPH3 family protein
AT5G16600	317.685	998.966	3.14452	2.20293e-137	4.25828e-136	Encodes a putative transcription factor (MYB43).
AT5G66620	408.458	1284.02	3.14357	9.75261e-151	2.08493e-149	DA1-related protein 6
AT1G27990	16.3134	51.2705	3.14285	4.84622e-08	1.09871e-07	transmembrane protein
AT1G06537	4.81439	15.1203	3.14065	0.00109911	0.00186882	None
AT1G64950	5007.61	15716.5	3.13853	0	0	member of CYP89A The mRNA is cell-to-cell mobile.
AT1G02230	51.9143	162.882	3.13752	2.41836e-21	9.09348e-21	NAC domain containing protein 4
AT5G03435	8.53122	26.7504	3.13559	2.02993e-05	3.93752e-05	Ca2+dependent plant phosphoribosyltransferase family protein
AT1G55230	11.7509	36.8394	3.13503	1.71895e-07	3.79033e-07	proteinase inhibitor I4, serpin (DUF716)
AT3G27220	447.676	1403.38	3.13482	9.34517e-131	1.72507e-129	Galactose oxidase/kelch repeat superfamily protein
AT2G40340	203.257	636.989	3.1339	2.23791e-69	2.11846e-68	Encodes a member of the DREB subfamily A-2 of ERF/AP2 transcription factor family. The protein contains one AP2 domain. There are eight members in this subfamily including DREB2A AND DREB2B that are involved in response to drought.
AT5G17830	12.5574	39.3517	3.13375	6.30034e-07	1.3491e-06	Plasma-membrane choline transporter family protein
AT1G48260	381.782	1195.82	3.1322	2.15981e-96	2.87876e-95	Encodes a member of the SNF1-related kinase (SnRK) gene family (SnRK3.21), which has also been reported as a member of the CBL-interacting protein kinases (CIPK17).
AT3G14780	113.688	355.97	3.13112	1.75697e-65	1.58812e-64	callose synthase
AT3G59880	104.326	326.553	3.13011	3.02063e-42	1.86829e-41	hypothetical protein
AT1G23070	12.044	37.697	3.12993	3.12075e-06	6.40434e-06	organic solute transporter ostalpha protein (DUF300)
AT1G21000	2433.1	7613.65	3.12919	0	0	PLATZ transcription factor family protein
AT1G28190	289.836	906.561	3.12784	7.64507e-112	1.20154e-110	hypothetical protein
AT2G24545	9.12512	28.5393	3.12756	7.82845e-05	0.000145773	Potential natural antisense gene, locus overlaps with AT2G24540
AT5G18350	8.80708	27.5257	3.1254	0.00119977	0.00203446	Disease resistance protein (TIR-NBS-LRR class) family
AT2G42330	1012.09	3162.46	3.12469	9.25493e-288	4.23675e-286	GC-rich sequence DNA-binding factor-like protein with Tuftelin interacting domain-containing protein
AT5G54860	774.388	2419.67	3.12462	1.07723e-258	4.33386e-257	Major facilitator superfamily protein
AT3G28060	5.88615	18.3872	3.12381	0.00553051	0.00881514	nodulin MtN21-like transporter family protein
AT4G11521	48.8883	152.613	3.12167	1.14252e-19	4.07693e-19	Receptor-like protein kinase-related family protein
AT5G46060	42.8563	133.677	3.1192	9.87938e-14	2.87716e-13	spastin, putative (Protein of unknown function, DUF599)
AT4G15420	1609.03	5017.68	3.11846	0	0	Ubiquitin fusion degradation UFD1 family protein
AT1G23180	2494.1	7776.27	3.11787	0	0	ARM repeat superfamily protein
AT5G44570	12.5562	39.1441	3.11751	1.53356e-07	3.38752e-07	Encodes a PPR protein involved in mitochondrial functioning. Mutants suppress cell wall defects caused by C17 chemical inhibitor. Mutants are defective in cytochrome c maturation and activation of mitochondrial retrograde signalling.
AT1G55310	2859.02	8912.67	3.11739	0	0	Encodes a SR spliceosome protein that is localized to nuclear specks, interacts with SR45 and the U1-70K protein of the U1 snRNP, has sequence similar to human SC35 protein. Barta et al (2010) have proposed a nomenclature for Serine/Arginine-Rich Protein Splicing Factors (SR proteins): Plant Cell. 2010, 22:2926.
AT2G36220	172.595	538.001	3.11712	4.16938e-34	2.19436e-33	hypothetical protein
AT3G50400	363.05	1131.35	3.11624	1.59624e-34	8.49311e-34	GDSL-motif esterase/acyltransferase/lipase. Enzyme group with broad substrate specificity that may catalyze acyltransfer or hydrolase reactions with lipid and non-lipid substrates.
AT1G17345	51.6414	160.895	3.11561	5.64217e-19	1.97097e-18	SAUR-like auxin-responsive protein family
AT3G62590	201.882	628.182	3.11164	1.78433e-102	2.52726e-101	alpha/beta-Hydrolases superfamily protein
AT1G49640	3.4698	10.7966	3.11159	0.00985493	0.0152744	alpha/beta-Hydrolases superfamily protein
AT3G10985	3405.44	10577	3.10591	2.54468e-261	1.04952e-259	A senescence-associated gene whose expression is induced in response to treatment with Nep1, a fungal protein that causes necrosis. The mRNA is cell-to-cell mobile.
AT4G06305	3.99927	12.4152	3.10437	0.00620948	0.00983818	None
AT4G24110	113.694	351.791	3.09418	4.32709e-29	2.0283e-28	NADP-specific glutamate dehydrogenase
AT5G20820	105.394	326.063	3.09374	1.05715e-20	3.89906e-20	SAUR-like auxin-responsive protein family
AT1G10980	3.48701	10.7857	3.09312	0.00177863	0.00297338	Lung seven transmembrane receptor family protein
AT3G13680	13.3547	41.2818	3.09118	1.05282e-06	2.22624e-06	F-box and associated interaction domains-containing protein
AT5G54170	3242.76	10022.3	3.09068	0	0	Polyketide cyclase/dehydrase and lipid transport superfamily protein
AT5G64400	7140.22	22052.1	3.08844	6.21563e-215	2.02286e-213	CHCH domain protein
AT2G20825	9.09071	28.0559	3.08621	1.77824e-05	3.46263e-05	Developmental regulator, ULTRAPETALA
AT4G37230	8.55859	26.4104	3.08584	0.000116278	0.000213393	Photosystem II manganese-stabilising protein (PsbO) family
AT1G32780	369.904	1141.1	3.08485	2.3593e-109	3.60645e-108	GroES-like zinc-binding dehydrogenase family protein
AT1G45145	2687.71	8290.64	3.08465	1.22414e-106	1.81825e-105	encodes a cytosolic thioredoxin that reduces disulfide bridges of target proteins by the reversible formation of a disulfide bridge between two neighboring Cys residues present in the active site. Thioredoxins have been found to regulate a variety of biological reactions in prokaryotic and eukaryotic cells.
AT1G76960	55.8637	172.254	3.08346	1.29204e-14	3.89109e-14	transmembrane protein
AT5G46670	4.26076	13.1366	3.08317	0.00358085	0.00581785	Cysteine/Histidine-rich C1 domain family protein
AT5G57910	558.248	1720.44	3.08185	1.87546e-198	5.48442e-197	ribosomal RNA small subunit methyltransferase G
AT2G35980	79.6562	245.437	3.0812	2.38675e-24	9.82995e-24	Encodes a protein whose sequence is similar to tobacco hairpin-induced gene (HIN1) and Arabidopsis non-race specific disease resistance gene (NDR1). Expression of this gene is induced by cucumber mosaic virus, spermine and during senescence. The gene product is localized to the chloroplast. The mRNA is cell-to-cell mobile.
AT3G56780	3.4655	10.6709	3.07918	0.015329	0.0232748	FBD, F-box and Leucine Rich Repeat domains containing protein
AT1G76590	817.02	2514.3	3.0774	0	0	PLATZ transcription factor family protein
AT5G61650	63.828	196.363	3.07644	8.87908e-14	2.59074e-13	The P-type cyclins (CYCPs) share a conserved central region of 100 amino acids ('cyclin box') displaying homology to the corresponding region of the PHO80 cyclin from Saccharomyces cerevisiae and the related G1 cyclins from Trypanosoma cruzi and T. brucei.
AT1G68240	19.017	58.4927	3.07582	9.05001e-10	2.23511e-09	basic helix-loop-helix (bHLH) DNA-binding superfamily protein
AT4G18980	9.08531	27.93	3.07419	0.000177292	0.000321237	Encodes a nuclear-targeted protein AtS40-3 that modulates senescence associated gene expression.
AT5G44005	336.681	1034.51	3.07268	1.43689e-83	1.6495e-82	hypothetical protein
AT4G15670	58.5968	180.029	3.07233	1.97206e-20	7.20563e-20	Thioredoxin superfamily protein
AT4G26488	5.33627	16.3885	3.07116	0.000594501	0.00103459	Potential natural antisense gene, locus overlaps with AT4G26490
AT1G19180	902.557	2771.61	3.07085	5.44701e-224	1.86528e-222	JAZ1 is a nuclear-localized protein involved in jasmonate signaling. JAZ1 transcript levels rise in response to a jasmonate stimulus. JAZ1 can interact with the COI1 F-box subunit of an SCF E3 ubiquitin ligase in a yeast-two-hybrid assay only in the presence of jasmonate-isoleucine (JA-ILE) or coronatine. Application of jasmonate methyl ester to Arabidopsis roots reduces the levels of a JAZ1:GUS …
AT2G37060	730.99	2244.11	3.06995	5.01082e-245	1.89941e-243	nuclear factor Y, subunit B8
AT3G15340	198.966	610.795	3.06984	1.10399e-69	1.05075e-68	Encodes PPI2 (proton pump interactor 2), a homologue of PPI1, a protein that interacts with the plasma membrane H+ ATPase AHA1.
AT5G22470	47.5891	146.049	3.06896	6.13717e-16	1.94074e-15	PARP3 is one of three canonical PARPs in Arabidopsis.
AT5G40590	121.007	371.363	3.06895	1.19614e-19	4.26245e-19	Cysteine/Histidine-rich C1 domain family protein
AT2G14160	3.99927	12.273	3.0688	0.00589558	0.00935892	RNA-binding (RRM/RBD/RNP motifs) family protein
AT4G33280	21.9423	67.3297	3.06849	1.16448e-09	2.86274e-09	AP2/B3-like transcriptional factor family protein
AT2G25940	204.106	626.261	3.06831	6.44752e-48	4.39742e-47	Encodes a vacuolar processing enzyme belonging to a novel group of cysteine proteinases that is expressed in vegetative organs and is upregulated in association with various types of cell death and under stressed conditions.
AT5G49700	820.238	2513.67	3.06456	2.32188e-163	5.43311e-162	Putative AT-hook DNA-binding family protein
AT5G64850	1458.1	4465.63	3.06264	0	0	sorbin/SH3 domain protein
AT2G32150	4027.37	12331.3	3.06186	0	0	Haloacid dehalogenase-like hydrolase (HAD) superfamily protein
AT2G46940	133.749	409.464	3.06143	2.87344e-50	2.03932e-49	fold protein
AT1G78390	10.6823	32.6776	3.05904	2.43797e-07	5.33142e-07	Encodes 9-cis-epoxycarotenoid dioxygenase, a key enzyme in the biosynthesis of abscisic acid. The expression of this gene increases during the first 6h of imbibition.
AT1G73610	11.7615	35.9639	3.05776	5.19368e-05	9.79899e-05	GDSL-motif esterase/acyltransferase/lipase. Enzyme group with broad substrate specificity that may catalyze acyltransfer or hydrolase reactions with lipid and non-lipid substrates.
AT1G33110	6207.25	18963.6	3.05508	0	0	MATE efflux family protein
AT4G00210	10.665	32.5649	3.05343	5.08818e-06	1.03168e-05	LOB domain-containing protein 31
AT1G03987	11.2499	34.3468	3.05308	1.33422e-05	2.62392e-05	None
AT4G12000	660.306	2015.55	3.05244	9.04421e-172	2.24445e-170	SNARE associated Golgi protein family
AT3G17712	120.121	366.617	3.05206	1.44361e-54	1.10659e-53	hypothetical protein
AT5G02415	37.505	114.459	3.05182	6.16439e-18	2.08106e-17	Natural antisense transcript overlaps with AT5G15440
AT5G36925	56.9411	173.715	3.05078	2.45594e-27	1.1016e-26	hypothetical protein
AT3G23250	38.3002	116.841	3.05068	4.96555e-09	1.18324e-08	Member of the R2R3 factor gene family.
AT1G33615	254.669	776.813	3.05029	1.95024e-78	2.10348e-77	Unknown gene
AT1G74810	412.207	1257.29	3.05015	2.41077e-73	2.42287e-72	HCO3- transporter family
AT1G63720	292.534	892.145	3.04972	1.00438e-118	1.68236e-117	hydroxyproline-rich glycoprotein family protein
AT5G00825	8.29436	25.2954	3.04971	2.08764e-05	4.04677e-05	None
AT5G10946	243.158	740.698	3.04616	3.29615e-71	3.22016e-70	hypothetical protein
AT5G15600	244.352	743.943	3.04455	3.00962e-79	3.28255e-78	SPIRAL1-LIKE4 belongs to a six-member gene family in Arabidopsis; all members share high sequence similarity in amino- and carboxy-terminal regions. Regulates cortical microtubule organization. Mutant plants exhibit altered patterns of root, leaf and petal growth as a result of defective anisotropic cell expansion.
AT4G14450	3.73239	11.3627	3.04435	0.00680843	0.0107411	A member of a small family of proline/serine rich proteins of unknown function. It interacts with defense related MAP kinase MPK6. It's expression is induced by PAMP elicitors. May play a role in response to pathogens.
AT5G43260	1711.76	5209.53	3.04337	6.29052e-213	2.02214e-211	chaperone protein dnaJ-like protein
AT2G18540	76.3755	232.231	3.04065	7.85397e-15	2.38474e-14	RmlC-like cupins superfamily protein
AT5G01245	2.67353	8.12817	3.04023	0.0197877	0.0296634	None
AT5G03890	44.429	134.989	3.0383	1.73427e-18	5.96689e-18	hypothetical protein
AT1G03020	38.7689	117.676	3.03533	1.3982e-15	4.36308e-15	Thioredoxin superfamily protein
AT4G39366	111.067	336.985	3.03407	7.93879e-53	5.88755e-52	snoRNA
AT3G10820	493.823	1497.73	3.03293	1.49027e-212	4.77306e-211	Transcription elongation factor (TFIIS) family protein
AT5G56010	19360.1	58692.5	3.03162	0	0	A member of heat shock protein 90 (HSP90) gene family. Expressed in all tissues and abundant in root apical meristem, pollen and tapetum. Expression is NOT heat-induced but induced by IAA and NaCl. Overexpression reduced tolerance to heat and conferred higher tolerance to calcium. The mRNA is cell-to-cell mobile.
AT1G69260	699.202	2118.14	3.02937	3.14779e-223	1.07094e-221	ABI five binding protein
AT1G02700	113.797	344.564	3.0279	5.29744e-57	4.23005e-56	GATA transcription factor-like protein
AT3G15830	11.5049	34.8354	3.02788	0.000279101	0.000498306	phosphatidic acid phosphatase-related / PAP2-like protein
AT2G04420	4.5454	13.7618	3.02763	0.00312589	0.00510905	Polynucleotidyl transferase, ribonuclease H-like superfamily protein
AT3G08990	174.14	527.2	3.02745	2.72983e-70	2.63162e-69	Yippee family putative zinc-binding protein
AT1G28220	4.8262	14.5937	3.02384	0.00529275	0.00845004	Member of a family of proteins related to PUP1, a purine transporter. May be involved in the transport of purine and purine derivatives such as cytokinins, across the plasma membrane.
AT2G32235	129.673	392.033	3.02325	3.50838e-53	2.62339e-52	hypothetical protein
AT5G15860	1576.38	4762.13	3.02093	0	0	Encodes a protein with prenylcysteine methylesterase activity.
AT3G11020	62.6321	189.122	3.01956	1.24363e-26	5.46886e-26	encodes a member of the DREB subfamily A-2 of ERF/AP2 transcription factor family (DREB2B). The protein contains one AP2 domain. There are eight members in this subfamily including DREB2A.
AT4G39700	47.8407	144.397	3.01829	6.97449e-25	2.91783e-24	Heavy metal transport/detoxification superfamily protein
AT5G13330	1052.04	3174.18	3.01716	7.79385e-220	2.61099e-218	encodes a member of the ERF (ethylene response factor) subfamily B-4 of ERF/AP2 transcription factor family. The protein contains one AP2 domain. There are 7 members in this subfamily.
AT5G54960	3902.55	11768.7	3.01565	0	0	pyruvate decarboxylase-2
AT3G60520	428.94	1293.42	3.01539	3.22802e-166	7.73279e-165	zinc ion-binding protein
AT5G67610	1299.36	3916.77	3.01439	0	0	Encodes an orthlog of the Xenopus inner nuclear membrane (INM) protein Nemp1/TMEM194A.
AT1G54575	465.718	1401.96	3.01033	5.32745e-126	9.56498e-125	hypothetical protein
AT5G17760	983.647	2956.86	3.00602	2.53309e-306	1.25133e-304	P-loop containing nucleoside triphosphate hydrolases superfamily protein
AT4G18650	10.9487	32.9077	3.00564	0.000104898	0.00019331	A maternally expressed imprinted gene.
AT5G49450	908.549	2730.37	3.00519	1.47844e-190	4.13443e-189	Encodes a transcription activator is a positive regulator of plant tolerance to salt, osmotic and drought stresses.
AT4G35190	57.7865	173.552	3.00332	5.23752e-21	1.94928e-20	Putative lysine decarboxylase family protein
AT1G76130	807.779	2425.73	3.00296	2.89925e-162	6.72415e-161	alpha-amylase, putative / 1,4-alpha-D-glucan glucanohydrolase, putative, strong similarity to alpha-amylase GI:7532799 from (Malus x domestica);contains Pfam profile PF00128: Alpha amylase, catalytic domain. Predicted to be secreted based on SignalP analysis.
AT1G73890	182.42	547.673	3.00226	3.26674e-71	3.19262e-70	Bifunctional inhibitor/lipid-transfer protein/seed storage 2S albumin superfamily protein
AT1G05680	3496.85	10492.7	3.00062	2.1149e-101	2.96822e-100	Encodes a UDP-glucosyltransferase, UGT74E2, that acts on IBA (indole-3-butyric acid) and affects auxin homeostasis. The transcript and protein levels of this enzyme are strongly induced by H2O2 and may allow integration of ROS (reactive oxygen species) and auxin signaling. This enzyme can also transfer glycosyl groups to several compounds related to the explosive TNT when this synthetic compound …
AT3G41762	10.7332	32.1052	2.9912	8.9597e-07	1.90132e-06	hypothetical protein
AT3G45970	1079.92	3225.55	2.98683	1.18688e-210	3.76457e-209	member of EXPANSIN-LIKE. Naming convention from the Expansin Working Group (Kende et al, 2004. Plant Mol Bio) The mRNA is cell-to-cell mobile.
AT4G03230	721.705	2155.58	2.98678	3.34144e-233	1.19089e-231	G-type lectin S-receptor-like Serine/Threonine-kinase
AT1G75170	1163.6	3471.91	2.98377	0	0	Sec14p-like phosphatidylinositol transfer family protein
AT1G24140	45.4558	135.593	2.98297	6.99063e-17	2.28159e-16	Matrixin family protein
AT3G28270	4597.93	13714.2	2.98269	1.03698e-231	3.66096e-230	AFL1 was first identified by immunoscreening an Arabidopsis expression library with antisera recognizing mammalian &#946;1-integrin. It is a peripheral membrane protein associated with endomembranes and plasmamembrane. Based on overexpression and knockdown phenotypes, AFL1 is postulated to function in regulation of growth and proline accumulation in response to drought. AFL1 protein co-localizes …
AT4G36010	322.951	962.684	2.9809	8.42914e-131	1.55708e-129	Pathogenesis-related thaumatin superfamily protein
AT5G60130	13.6393	40.6501	2.98036	6.45938e-07	1.38225e-06	AP2/B3-like transcriptional factor family protein
AT5G61270	1244.12	3706.08	2.97887	4.75512e-283	2.13216e-281	Basic helix-loop-helix (bHLH) phytochrome interacting factor. Interacts specifically with the far-red light?absorbing Pfr form of phyB through a conserved domain called the active phyB binding motif. Upon light exposure, PIF7 rapidly migrates to intranuclear speckles, where it colocalizes with phyB. Role as negative regulator of phyB-mediated seedling deetiolation.
AT5G01045	6.68297	19.8918	2.9765	0.000487816	0.000854313	None
AT3G47090	21.1427	62.9225	2.97608	2.62405e-09	6.34391e-09	Leucine-rich repeat protein kinase family protein
AT1G72540	74.0589	220.294	2.97458	3.08266e-31	1.52166e-30	Protein kinase superfamily protein
AT1G28930	7.76873	23.1084	2.97454	0.000142894	0.000260856	pre-tRNA tRNA-Pro (anticodon: TGG);(source:Araport11, TAIR10)
AT1G55960	4960.59	14752.4	2.97391	0	0	Polyketide cyclase/dehydrase and lipid transport superfamily protein
AT1G04310	480.579	1427.03	2.9694	3.53488e-184	9.53946e-183	encodes an ethylene receptor related to bacterial two-component histidine kinases.
AT2G36590	509.588	1512.83	2.96873	6.71718e-121	1.15464e-119	Encodes a proline transporter with affinity for gly betaine, proline, and GABA. Protein is expressed in leaves, flowers and siliques but to a much lesser extent in roots.
AT2G23120	3029.92	8993.04	2.96808	0	0	Late embryogenesis abundant protein, group 6
AT1G06570	5478.63	16258.6	2.96765	0	0	Mutation of the PDS1 locus disrupts the activity of p-hydroxyphenylpyruvate dioxygenase (HPPDase), the first committed step in the synthesis of both plastoquinone and tocopherols in plants.
AT5G45820	828.821	2459.65	2.96764	1.7833e-211	5.67691e-210	Encodes a CBL-interacting serine/threonine protein kinase comprised of an N-terminal kinase catalytic domain similar to SNF1/AMPK and a unique C-terminal regulatory domain.
AT2G23340	706.63	2096.99	2.96759	2.47296e-202	7.49056e-201	encodes a member of the DREB subfamily A-5 of ERF/AP2 transcription factor family. The protein contains one AP2 domain. There are 16 members in this subfamily including RAP2.1, RAP2.9 and RAP2.10.
AT3G26040	90.9968	269.665	2.96346	3.98148e-32	2.0065e-31	HXXXD-type acyl-transferase family protein
AT5G54300	538.308	1594.28	2.96165	1.10937e-145	2.29314e-144	cotton fiber-like protein (DUF761)
AT1G03220	11190.8	33142.6	2.9616	1.34023e-104	1.94659e-103	Eukaryotic aspartyl protease family protein
AT4G26780	1067.79	3153.75	2.95353	0	0	unknown function
AT3G55090	278.595	821.159	2.9475	7.78625e-64	6.86294e-63	Belongs to a clade of five Arabidopsis thaliana ABCG half-transporters that are required for synthesis of an effective suberin barrier in roots and seed coats (ABCG2, ABCG6, and ABCG20) and for synthesis of an intact pollen wall (ABCG1 and ABCG16).
AT2G46860	53.7462	158.211	2.94366	5.7758e-09	1.37183e-08	Encodes a protein that might have inorganic pyrophosphatase activity.
AT1G24330	234.786	690.504	2.94099	1.03082e-63	9.07672e-63	ARM repeat superfamily protein
AT1G55775	2.68104	7.88171	2.9398	0.0296281	0.043488	heavy metal-associated domain protein
AT4G36770	13.9293	40.9345	2.93874	2.15798e-06	4.47479e-06	UDP-Glycosyltransferase superfamily protein
AT3G05858	13.9282	40.8555	2.9333	6.51686e-06	1.30991e-05	hypothetical protein
AT4G27220	4.56307	13.3831	2.93292	0.0190145	0.028555	NB-ARC domain-containing disease resistance protein
AT1G09537	9.34689	27.4048	2.93197	0.000119098	0.00021839	Natural antisense transcript overlaps with AT1G75170
AT1G80110	246.35	721.558	2.92899	6.3346e-65	5.69051e-64	phloem protein 2-B11
AT1G55990	709.769	2077.87	2.92753	8.78164e-37	4.88757e-36	glycine-rich protein
AT2G08445	18.7544	54.8498	2.92464	1.32489e-08	3.09384e-08	None
AT3G10815	179.989	526.088	2.92289	1.26612e-58	1.03624e-57	RING/U-box superfamily protein
AT5G09230	1189.59	3477.03	2.92287	4.00293e-257	1.60062e-255	Encodes SRT2, a member of the SIR2 (sirtuin) family HDAC (histone deacetylase) (SRT1/AT5g55760, SRT2/AT5G09230).
AT3G48070	1911.86	5587.26	2.92241	0	0	RING/U-box superfamily protein
AT4G16400	79.153	231.13	2.92004	2.98044e-30	1.43423e-29	transmembrane protein
AT2G20030	65.7323	191.913	2.91962	1.98589e-18	6.82276e-18	RING/U-box superfamily protein
AT1G73690	149.637	436.749	2.91872	1.28602e-49	9.04384e-49	cyclin dependent kinase activator CDKD;1. Nuclear localization. Involved in cell cycle regulation and cell differentiation.
AT5G38750	7.23605	21.1073	2.91697	0.000374686	0.000662513	asparaginyl-tRNA synthetase family
AT1G27330	2174.97	6341.21	2.91554	2.92379e-202	8.83571e-201	Ribosome associated membrane protein RAMP4
AT3G06500	3357.22	9779.74	2.91305	0	0	Encodes an alkaline/neutral invertase which localizes in mitochondria. It may be modulating hormone balance in relation to the radicle emergence. Mutants display severely reduced shoot growth and reduced oxygen consumption. Mutant root development is not affected as reported for A/N-InvA mutant (inva) plants. The mRNA is cell-to-cell mobile.
AT1G01715	170.335	496.044	2.91217	3.88252e-58	3.15302e-57	hypothetical protein
AT4G05100	281.27	818.452	2.90985	4.4835e-79	4.87995e-78	Member of the R2R3 factor gene family.
AT3G09925	406.54	1181.88	2.90717	4.40853e-20	1.59328e-19	Pollen Ole e 1 allergen and extensin family protein
AT2G48130	1417.41	4116.63	2.90434	4.74002e-39	2.7667e-38	Bifunctional inhibitor/lipid-transfer protein/seed storage 2S albumin superfamily protein
AT4G27652	159.544	463.041	2.90228	1.506e-51	1.09187e-50	hypothetical protein
AT5G60310	37.6887	109.358	2.90162	2.37665e-15	7.36379e-15	Concanavalin A-like lectin protein kinase family protein
AT3G12540	65.5276	190.107	2.90118	4.44971e-10	1.11417e-09	ternary complex factor MIP1 leucine-zipper protein (Protein of unknown function, DUF547)
AT5G06650	4.53304	13.1511	2.90115	0.0106132	0.0163935	C2H2 and C2HC zinc fingers superfamily protein
AT4G27830	3672.6	10651.5	2.90025	0	0	Encodes a beta-glucosidase that may be responsible for acyl-glucose-dependent anthocyanin glucosyltransferase activity in Arabidopsis. In vitro efforts to demonstrate AAGT activity for BGLU10 have been unsuccessful but experiments with mutants in this gene suggest at least an indirect involvement in anthocyanin formation.
AT2G19610	5.63748	16.3483	2.89993	0.00315186	0.00514893	RING/U-box superfamily protein
AT5G57660	5106.36	14784.6	2.89534	0	0	CONSTANS-like 5
AT4G18010	4546.46	13159.2	2.89438	0	0	Encodes an inositol polyphosphate 5-phosphatase that appears to have Type I activity. It can dephosphorylate IP3(inositol(1,4,5)P3) and IP4 (inositol(1,3,4,5)P4), but it does not appear to be active against phosphatidylinositol 4,5 bisphosphate. Overexpression of this gene renders plants insensitive to ABA in germination and growth assays.
AT2G34600	31.8454	92.1584	2.89393	1.08547e-14	3.2788e-14	jasmonate-zim-domain protein 7
AT5G39050	5070.67	14666	2.89232	1.29231e-233	4.61835e-232	Encodes a malonyltransferase that may play a role in phenolic xenobiotic detoxification.
AT2G29420	301.432	871.554	2.89138	5.90231e-75	6.06913e-74	Encodes glutathione transferase belonging to the tau class of GSTs. Naming convention according to Wagner et al. (2002). Induced by Salicylic acid. Independent of NPR1 for their induction by salicylic acid.
AT5G61160	51.9411	150.146	2.8907	1.1621e-19	4.14454e-19	anthocyanin 5-aromatic acyltransferase 1
AT1G22990	85.3242	246.573	2.88983	4.07561e-24	1.66574e-23	Heavy metal transport/detoxification superfamily protein
AT1G53470	533.677	1541.51	2.88847	1.30507e-159	2.97682e-158	mechanosensitive channel of small conductance-like 4
AT1G02570	21.8998	63.235	2.88747	1.28805e-09	3.15735e-09	transmembrane protein
AT5G62570	1775.71	5126.49	2.887	1.6483e-303	8.02162e-302	Calmodulin binding protein-like protein
AT1G27760	5425.8	15661.3	2.88645	0	0	Encodes a protein with similarity to human interferon-related developmental regulator (IFRD)that is involved in salt tolerance. Loss of function mutations are hypersensitive to salt stress and have reduced fertility. SAT32 is found in the cytoplasm but appears to translocate to the nucleus when plants are subject to salt stress.
AT3G23030	2946.75	8505.22	2.8863	3.26987e-307	1.62447e-305	auxin inducible gene expressed in the nucleus
AT5G01550	194.671	561.703	2.88539	5.38082e-44	3.44171e-43	Encodes LecRKA4.2, a member of the lectin receptor kinase subfamily A4 (LecRKA4.1 At5g01540; LecRKA4.2 At5g01550; LecRKA4.3 At5g01560). Together with other members of the subfamily, functions redundantly in the negative regulation of ABA response in seed germination.
AT1G69240	78.9222	227.601	2.88386	8.46921e-14	2.47334e-13	Encodes a protein predicted to act as a carboxylesterase. It has similarity to the SABP2 methyl salicylate esterase from tobacco but no enzymatic activity has been identified for this protein.
AT4G12382	13.1066	37.7875	2.88308	3.6258e-07	7.86996e-07	F-box family protein
AT2G31751	224.254	646.112	2.88116	1.62807e-60	1.37053e-59	Potential natural antisense gene, locus overlaps with AT2G31750
AT5G44063	29.1478	83.9278	2.87939	2.43294e-11	6.45479e-11	hypothetical protein
AT4G39235	300.261	864.435	2.87894	1.68912e-99	2.33074e-98	hypothetical protein
AT5G57920	25.6848	73.9252	2.87817	1.73292e-11	4.62705e-11	early nodulin-like protein 10
AT3G57020	6954.86	20011.8	2.87739	0	0	Calcium-dependent phosphotriesterase superfamily protein
AT1G29290	42.7473	122.959	2.87641	3.62789e-15	1.11655e-14	B-cell lymphoma 6 protein
AT1G06540	35.7942	102.941	2.8759	5.41582e-11	1.41201e-10	hypothetical protein
AT1G64561	37.6939	108.351	2.87449	5.99677e-16	1.89703e-15	hypothetical protein
AT4G22670	7208.51	20714.5	2.87361	0	0	Encodes one of the 36 carboxylate clamp (CC)-tetratricopeptide repeat (TPR) proteins (Prasad 2010, Pubmed ID: 20856808) with potential to interact with Hsp90/Hsp70 as co-chaperones. The mRNA is cell-to-cell mobile.
AT2G25240	76.3559	219.383	2.87317	9.5063e-15	2.87645e-14	Serine protease inhibitor (SERPIN) family protein
AT2G29620	107.489	308.334	2.86852	3.14365e-22	1.21409e-21	dentin sialophosphoprotein
AT5G47120	4760.96	13652.2	2.86753	0	0	Encodes BI-1, a homolog of mammalian Bax inhibitor 1. Functions as an attenuator of biotic and abiotic types of cell death. Bax-induced cell death can be downregulated by ectopically expressing AtBI in planta. The mRNA is cell-to-cell mobile.
AT5G59540	6208.64	17802	2.8673	0	0	2-oxoglutarate (2OG) and Fe(II)-dependent oxygenase superfamily protein
AT4G13110	369.438	1058.96	2.86641	3.69054e-114	5.92815e-113	BSD domain-containing protein
AT3G01420	20872.3	59825.5	2.86626	1.26955e-98	1.73355e-97	Encodes an alpha-dioxygenase involved in protection against oxidative stress and cell death. Induced in response to Salicylic acid and oxidative stress. Independent of NPR1 in induction by salicylic acid. The mRNA is cell-to-cell mobile.
AT2G34080	232.941	667.021	2.86348	3.715e-57	2.97098e-56	Cysteine proteinases superfamily protein
AT1G78610	2794.64	7989.79	2.85896	0	0	mechanosensitive channel of small conductance-like 6
AT1G22190	2002	5723.61	2.85895	5.65148e-219	1.88127e-217	The gene encodes a putative transcription factor belongings to the abiotic stress-associated DREB A-6 clade. The mRNA is cell-to-cell mobile.
AT3G46450	2854.12	8151.19	2.85594	0	0	SEC14 cytosolic factor family protein / phosphoglyceride transfer family protein
AT2G32920	3703.23	10569	2.85399	0	0	Encodes a protein disulfide isomerase-like (PDIL) protein, a member of a multigene family within the thioredoxin (TRX) superfamily. Transcript levels for this gene are up-regulated in response to three different chemical inducers of ER stress (dithiothreitol, beta-mercaptoethanol, and tunicamycin). AtIRE1-2 does not appear to be required for this response, but the atbzip60 mutant has a diminished…
AT4G24190	20146.9	57477	2.85289	0	0	encodes an ortholog of GRP94, an ER-resident HSP90-like protein and is involved in regulation of meristem size and organization. Single and double mutant analyses suggest that SHD may be required for the correct folding and/or complex formation of CLV proteins. Lines carrying recessive mutations in this locus exhibits expanded shoot meristems, disorganized root meristems, and defective pollen tub…
AT2G27830	1251.11	3568.25	2.85208	1.44574e-232	5.12474e-231	hypothetical protein
AT4G24480	1381.74	3940.38	2.85176	0	0	Protein kinase superfamily protein
AT4G11570	8959.51	25538.2	2.8504	0	0	Encodes plastid localized protein involved in riboflavin biosynthesis. It dephosphorylates 5-amino-6-ribitylamino- 2,4(1H,3H) pyrimidinedione 5&#8242;-phosphate (ARPP) .
AT2G37150	1154.46	3289.11	2.84904	1.21177e-233	4.33641e-232	RING/U-box superfamily protein
AT4G25434	130.241	370.852	2.84742	1.84921e-36	1.02443e-35	nudix hydrolase homolog 10
AT5G01990	712.732	2028.82	2.84654	5.67677e-206	1.75598e-204	Auxin efflux carrier family protein
AT4G30280	2574.98	7323.11	2.84394	3.32609e-46	2.20153e-45	Encodes a xyloglucan endotransglucosylase/hydrolase with only only the endotransglucosylase (XET; EC 2.4.1.207) activity towards xyloglucan and non-detectable endohydrolytic (XEH; EC 3.2.1.151) activity. Expressed in the mature or basal regions of both the main and lateral roots, but not in the tip of these roots where cell division occurs.
AT5G65300	73.8171	209.86	2.84297	6.45615e-35	3.46463e-34	hypothetical protein
AT4G28380	105.685	300.293	2.84139	3.75264e-33	1.93542e-32	Leucine-rich repeat (LRR) family protein
AT4G01120	1659.29	4712.62	2.84015	0	0	bZIP (basic leucine zipper) transcription factor that binds to the G-box regulatory element found in many plant promoters. GBF2 nuclear localization is increased by blue light
AT2G29300	607.416	1723.93	2.83813	4.21056e-166	1.00681e-164	NAD(P)-binding Rossmann-fold superfamily protein
AT5G35190	645.04	1830.69	2.8381	6.03547e-13	1.70802e-12	proline-rich extensin-like family protein
AT2G46680	2195.68	6229.67	2.83724	0	0	encodes a putative transcription factor that contains a homeodomain closely linked to a leucine zipper motif. Transcript is detected in all tissues examined. Is transcriptionally regulated in an ABA-dependent manner and may act in a signal transduction pathway which mediates a drought response.
AT1G77235	3.21262	9.11459	2.83712	0.00909601	0.0141458	Encodes an abiotic stress induced microRNA that targets DML3. MicroRNAs are regulatory RNAs with a mature length of ~21-nucleotides that are processed from hairpin precursors by Dicer-like enzymes. MicroRNAs can negatively regulate gene expression by attenuating translation or by directing mRNA cleavage.Mature sequence: UUCGAGGCCUAUUAAACCUCUG
AT5G18470	16.2945	46.2239	2.83677	7.27301e-08	1.6352e-07	Curculin-like (mannose-binding) lectin family protein
AT4G17550	1481.38	4200.94	2.83583	0	0	Encodes a member of the phosphate starvation-induced glycerol-3-phosphate permease gene family: AT3G47420(G3Pp1), AT4G25220(G3Pp2), AT1G30560(G3Pp3), AT4G17550(G3Pp4) and AT2G13100(G3Pp5).
AT3G47110	119.502	338.789	2.835	8.19125e-47	5.47565e-46	Leucine-rich repeat protein kinase family protein
AT1G73010	127.679	361.674	2.83268	2.80167e-29	1.31775e-28	Encodes PPsPase1, a pyrophosphate-specific phosphatase catalyzing the specific cleavage of pyrophosphate (Km 38.8 uM) with an alkaline catalytic pH optimum. Expression is upregulated in the shoot of cax1/cax3 mutant.
AT4G37610	1640.42	4645.55	2.83193	1.54017e-174	3.88463e-173	BTB and TAZ domain protein. Located in cytoplasm and expressed in fruit, flower and leaves.
AT2G32030	89.2881	252.676	2.8299	4.92561e-32	2.47422e-31	Acyl-CoA N-acyltransferases (NAT) superfamily protein
AT4G14140	71.0961	201.062	2.82803	2.57763e-24	1.06044e-23	This gene is predicted to encode a DNA methyltransferase. A plant line expressing an RNAi construct directed against DMT2 has reduced agrobacterium-mediated tumor formation.
AT1G78840	3.74795	10.5969	2.82738	0.00998636	0.0154635	F-box/RNI-like/FBD-like domains-containing protein
AT4G27654	4.29298	12.1329	2.82621	0.00284345	0.00466574	transmembrane protein
AT1G54870	183.739	519.104	2.82523	1.33941e-23	5.39364e-23	ChlADR is an aldehyde reductase that catalyzes the reduction of the aldehyde carbonyl groups on saturated and alpha,beta-unsaturated aldehydes with more than 5 carbons in vitro. The N-terminal region of this protein directs GFP to the chloroplast where where ChlADR likely helps to maintain the photosynthetic process by detoxifying reactive carbonyls formed during lipid peroxidation. In addition, …
AT4G28110	85.0026	240.042	2.82394	3.43797e-30	1.65197e-29	Member of the R2R3 factor gene family. Expression is induced in response to desiccation, ABA and salt treatment. Overexpression of Myb41 results in abnormal cuticle development and decreased cell expansion.
AT2G25090	378.28	1067.97	2.82323	7.02389e-124	1.23736e-122	Encodes a member of the SNF1-related kinase (SnRK) gene family (SnRK3.18), which has also been reported as a member of the CBL-interacting protein kinases (CIPK16) and is involved in salinity tolerance.
AT4G31398	16.8239	47.4467	2.82019	7.61918e-09	1.79956e-08	Potential natural antisense gene, locus overlaps with AT4G31400
AT1G64210	136.35	384.513	2.82004	6.89927e-47	4.61788e-46	Leucine-rich repeat protein kinase family protein
AT3G14690	8084.11	22789.8	2.81909	0	0	putative cytochrome P450 The mRNA is cell-to-cell mobile.
AT4G17970	400.261	1128.02	2.8182	2.58818e-123	4.5351e-122	Anion transporter involved in stomatal closure. Gene has 3 splicing variants.
AT5G03630	7589.83	21385.7	2.81767	0	0	Pyridine nucleotide-disulfide oxidoreductase family protein
AT2G18700	5657.21	15936.4	2.81701	0	0	Encodes an enzyme putatively involved in trehalose biosynthesis. The protein has a trehalose synthase (TPS)-like domain that may or may not be active as well as a trehalose phosphatase (TPP)-like domain.
AT1G67865	838.096	2358.53	2.81415	1.55858e-86	1.85579e-85	hypothetical protein
AT5G64240	1817.14	5108.58	2.81133	1.78111e-264	7.42772e-263	Encodes a type I metacaspase. Two Arabidopsis metacaspases, AT1G02170 (MC1) and AT4G25110 (MC2) antagonistically control programmed cell death in Arabidopsis. MC1 is a positive regulator of cell death and requires conserved caspase-like putative catalytic residues for its function. MC2 negatively regulates cell death. This function is independent of the putative catalytic residues. A third type I…
AT1G28170	7.21619	20.2849	2.81103	0.001746	0.00292031	sulfotransferase 7
ATMG01360	90.1871	253.418	2.80991	1.17612e-26	5.17545e-26	cytochrome c oxidase subunit 1
AT2G25780	58.5205	164.395	2.80919	2.62017e-27	1.17467e-26	hypothetical protein (DUF1677)
AT1G22985	179.986	505.601	2.80912	8.52295e-88	1.02931e-86	encodes a member of the ERF (ethylene response factor) subfamily B-5 of ERF/AP2 transcription factor family. The protein contains one AP2 domain. There are 7 members in this subfamily.
AT5G17370	389.586	1094.19	2.80859	2.02034e-137	3.90823e-136	Transducin/WD40 repeat-like superfamily protein
AT3G10640	1443.44	4053.72	2.80837	0	0	SNF7 family protein
AT2G35940	2939.2	8252.69	2.8078	0	0	Encodes a member of the BEL-like homeodomain protein family. Ecotopic expression in the embryo sac leads to defects in nuclear migration and cellularization and embryo sacs with multiple egg cells. Loss of function alleles have no female gametophyte defects. The ecotopic expression phenotype requires KNAT3 because it can be suppressed by loss of KNAT3 function alleles. Localized to the nucleus bu…
AT1G50310	18.4397	51.7749	2.80779	3.41834e-07	7.42641e-07	sugar transporter 9
AT2G44110	310.311	870.642	2.80571	5.38391e-41	3.25254e-40	A member of a large family of seven-transmembrane domain proteins specific to plants, homologs of the barley mildew resistance locus o (MLO) protein. The Arabidopsis genome contains 15 genes encoding MLO proteins, with localization in plasma membrane. Phylogenetic analysis revealed four clades of closely-related AtMLO genes. ATMLO15 belongs to the clade II, with ATMLO13 and ATMLO15. The gene is e…
AT1G63090	1402.45	3933.82	2.80496	5.7662e-163	1.34567e-161	phloem protein 2-A11
AT1G13080	3810.79	10686.7	2.80433	0	0	cytochrome P450 monooxygenase
AT2G32340	241.913	676.883	2.79804	4.29116e-67	3.95785e-66	TraB family protein
AT5G54490	82.6024	231.009	2.79664	6.5128e-30	3.11179e-29	Encodes a PINOID (PID)-binding protein containing putative EF-hand calcium-binding motifs. The interaction is dependent on the presence of calcium. mRNA expression is up-regulated by auxin. Not a phosphorylation target of PID, likely acts upstream of PID to regulate the activity of this protein in response to changes in calcium levels.
AT5G02320	274.775	768.215	2.7958	1.29644e-92	1.65082e-91	Encodes a putative c-MYB-like transcription factor of the MYB3R factor gene family (MYB3R5).
AT5G63300	34.2483	95.6916	2.79406	2.72138e-11	7.2062e-11	Ribosomal protein S21 family protein
AT1G76180	19633.9	54825.1	2.79237	0	0	Encodes a dehydrin protein whose expression is induced early on in response to dehydration stress. This gene's expression to cold occurs in two waves, with early induction occurring within 1 h and secondary induction occurring 5 h after the beginning of cold stress. Expression is also induced in response to ABA but not in response to 2,4-D, BA, and GA3. ERD14 protein is capable of binding Ca2+, e…
AT5G28510	20.5591	57.3976	2.79184	6.02803e-08	1.3603e-07	beta glucosidase 24
AT2G35658	5.33416	14.8918	2.79178	0.00257855	0.00424754	transmembrane protein
AT5G37050	6.39302	17.845	2.79133	0.000843156	0.00144725	sorting nexin
AT3G18450	3.20832	8.95357	2.79074	0.0295776	0.0434212	PLAC8 family protein
AT4G25390	523.103	1459.45	2.78998	2.42884e-126	4.37575e-125	Protein kinase superfamily protein
AT3G13020	112.619	313.968	2.78788	2.45521e-43	1.54889e-42	hAT transposon superfamily protein
AT3G12955	45.4346	126.66	2.78775	5.72355e-15	1.74961e-14	SAUR-like auxin-responsive protein family
AT5G58180	20.8245	58.0529	2.78773	8.01637e-06	1.60065e-05	member of YKT6 Gene Family
AT3G59280	1969.95	5489.69	2.78671	0	0	Encodes the ortholog of yeast PAM16, part of the mitochondrial inner membrane protein import motor. Single mutant plants exhibit a smaller size and enhanced resistance against virulent pathogens. They also display elevated reactive oxygen species (ROS) accumulation.
AT1G33700	964.204	2686.37	2.7861	3.71391e-118	6.18145e-117	Beta-glucosidase, GBA2 type family protein
AT1G56320	345.479	962.378	2.78563	2.20533e-51	1.59537e-50	hypothetical protein
AT2G16720	649.677	1808.53	2.78374	2.1521e-104	3.11715e-103	Encodes a member of MYB3R- and R2R3- type MYB- encoding gene family that acts as a repressor of flavonol biosynthesis. AtMYB7 gene expression is induced by salt treatment.
AT4G38810	3600.9	10023.9	2.78372	0	0	Calcium-binding EF-hand family protein
AT5G26700	16.0094	44.5393	2.78207	1.31653e-05	2.59029e-05	RmlC-like cupins superfamily protein
AT4G33660	869.58	2417.43	2.77999	1.20782e-53	9.10675e-53	cysteine-rich TM module stress tolerance protein
AT3G45060	41.1692	114.429	2.77949	3.94983e-13	1.12593e-12	member of High affinity nitrate transporter family
AT4G14370	226.727	629.649	2.77712	6.68292e-44	4.26312e-43	Disease resistance protein (TIR-NBS-LRR class) family
AT2G33740	1633.48	4535.44	2.77654	0	0	encodes a copper binding protein that forms tetramers in vitro. Gene is expressed in all tissues examined and protein is localized to the chloroplast. The mRNA is cell-to-cell mobile.
AT5G38070	62.5851	173.757	2.77633	3.03947e-20	1.10351e-19	RING/FYVE/PHD zinc finger superfamily protein
AT5G28910	267.055	741.229	2.77556	1.73811e-80	1.92454e-79	alpha-(1,6)-fucosyltransferase
AT2G38210	425.663	1180.71	2.77382	6.69084e-52	4.87656e-51	putative PDX1-like protein 4
AT3G01080	11.2499	31.1675	2.77048	5.81715e-05	0.000109423	member of WRKY Transcription Factor; Group I
AT2G02710	4775.69	13228.1	2.76989	1.46754e-283	6.60292e-282	Encodes a putative blue light receptor protein.
AT2G25950	1334.54	3692.61	2.76694	7.75557e-280	3.41336e-278	PITH domain protein (DUF1000)
AT5G58080	7.2312	19.9972	2.7654	0.000359647	0.000636824	member of Response Regulator: B- Type
AT5G02230	1586.29	4371.6	2.75587	5.12902e-241	1.91379e-239	Haloacid dehalogenase-like hydrolase (HAD) superfamily protein
AT5G42120	14.7089	40.5106	2.75416	3.33133e-06	6.82049e-06	Concanavalin A-like lectin protein kinase family protein
AT3G56660	10.177	28.0249	2.75375	0.000263316	0.000471213	basic region/leucine zipper motif protein 49
AT5G17000	1804.98	4963.27	2.74977	6.21123e-297	2.94092e-295	Zinc-binding dehydrogenase family protein
AT5G25140	581.678	1599.31	2.74947	5.3733e-147	1.12308e-145	putative cytochrome P450
AT4G31380	31.0615	85.3694	2.7484	9.09311e-14	2.65112e-13	encodes a small protein with unknown function and is similar to flower promoting factor 1. This gene is not expressed in apical meristem after floral induction but is expressed in roots, flowers, and in low abundance, leaves.
AT1G16370	113.615	312.225	2.74808	5.88227e-29	2.74454e-28	organic cation/carnitine transporter 6
AT2G08100	70.9007	194.823	2.74782	4.3482e-14	1.28328e-13	None
AT4G29340	78.3358	215.191	2.74704	3.1262e-31	1.54257e-30	Profilin is a low-molecular weight, actin monomer-binding protein that regulates the organization of actin cytoskeleton in eukaryotes, including higher plants. PRF4 and PRF5 are late pollen-specific and are not detectable in other cell types of the plant body including microspores and root hairs. Immunocytochemical studies at the subcellular level reveal that both the constitutive and pollen-spec…
AT5G62310	114.98	315.807	2.74663	4.18346e-24	1.70902e-23	Encodes a protein with a serine/threonine kinase domain. There are two other closely related members in Arabidopsis. Knock-out mutation results in incomplete root hair elongation. Expression is found all organs examined but is especially strong in elongating root hairs.
AT3G55910	66.854	183.525	2.74517	2.29394e-24	9.45363e-24	ADP-ribosylation factor GTPase-activating protein
AT2G35760	408.966	1122.52	2.74477	3.28022e-121	5.66449e-120	Uncharacterized protein family (UPF0497)
AT3G57760	257.574	706.895	2.74443	3.3143e-83	3.7766e-82	Protein kinase superfamily protein
AT4G00670	51.0891	140.121	2.74267	3.9627e-14	1.17201e-13	Remorin family protein
AT5G20910	622.293	1706.59	2.74243	9.03637e-156	1.99187e-154	Encodes an E3 ligase that can interact with and polyubiquitinate ABI3 in vitro. AIP2 likely negatively regulates ABA signaling by targeting ABI3 for post-translational destruction.
AT1G70700	4184.27	11473.8	2.74214	0	0	JAZ9 is a protein presumed to be involved in jasmonate signaling. JAZ9 transcript levels rise in response to a jasmonate stimulus. JAZ9 can interact with the COI1 F-box subunit of an SCF E3 ubiquitin ligase in a yeast-two-hybrid assay only in the presence of jasmonate-isoleucine (JA-ILE) or coronatine. The Jas domain appears to be important for JAZ9-COI1 interactions in the presence of coronatine…
AT3G55120	1642.47	4502.51	2.74131	5.49943e-144	1.12348e-142	Catalyzes the conversion of chalcones into flavanones. Required for the accumulation of purple anthocyanins in leaves and stems. Co-expressed with CHS.
AT3G18773	163.835	449.055	2.7409	1.24095e-52	9.17975e-52	RING/U-box superfamily protein
AT4G24160	2652.3	7268.82	2.74058	0	0	Encodes a soluble lysophosphatidic acid acyltransferase with additional triacylglycerol lipase and phosphatidylcholine hydrolyzing enzymatic activities. Plays a pivotal role in maintaining the lipid homeostasis by regulating both phospholipid and neutral lipid levels.
AT1G56150	81.2317	222.62	2.74056	1.74386e-26	7.64426e-26	SAUR-like auxin-responsive protein family
AT1G55240	195.716	536.01	2.73871	6.8467e-28	3.10989e-27	proteinase inhibitor I4, serpin (DUF716)
AT4G16660	7543.31	20642.9	2.73658	0	0	heat shock protein 70 (Hsp 70) family protein
AT2G33130	9.90474	27.1022	2.73629	0.000433083	0.000761816	Member of a diversely expressed predicted peptide family showing sequence similarity to tobacco Rapid Alkalinization Factor (RALF), and is believed to play an essential role in the physiology of Arabidopsis. Consists of a single exon and is characterized by a conserved C-terminal motif and N-terminal signal peptide.
AT1G27350	1697.69	4644.38	2.7357	4.2304e-77	4.48354e-76	Ribosome associated membrane protein RAMP4
AT3G55980	1630.62	4460.07	2.73519	3.47635e-217	1.14991e-215	salt-inducible zinc finger 1
AT2G04795	273.861	748.909	2.73464	6.11229e-59	5.02134e-58	hypothetical protein
AT1G19980	351.821	962.096	2.73462	9.38403e-103	1.33199e-101	cytomatrix protein-like protein
AT5G57150	1538.32	4204.41	2.73312	0	0	basic helix-loop-helix (bHLH) DNA-binding superfamily protein
AT1G21350	2090.29	5712.84	2.73304	2.49127e-267	1.05062e-265	Thioredoxin superfamily protein
AT5G61550	86.3669	235.921	2.73162	2.77384e-15	8.5651e-15	U-box domain-containing protein kinase family protein
AT3G14595	2489.94	6797.03	2.7298	3.1044e-156	6.86028e-155	Ribosomal protein L18ae family
AT2G28305	1610.62	4392.19	2.72703	1.15965e-287	5.29943e-286	Putative lysine decarboxylase family protein
AT5G15940	37.1537	101.251	2.7252	2.27896e-12	6.31252e-12	NAD(P)-binding Rossmann-fold superfamily protein
AT5G24140	298.725	813.321	2.72264	3.02339e-21	1.13522e-20	Encodes a protein with similarity to squalene monoxygenases.
AT1G69600	220.029	598.95	2.72215	3.94993e-43	2.48288e-42	Encodes ZFHD1, a member of the zinc finger homeodomain transcriptional factor family. Binds to the 62 bp promoter region of ERD1 (early responsive to dehydration stress 1). Expression of ZFHD1 is induced by drought, high salinity and abscisic acid.
AT3G22800	375.442	1021.93	2.72192	1.1806e-64	1.05478e-63	Leucine-rich repeat (LRR) family protein
AT5G57140	527.494	1435.65	2.72164	1.20011e-125	2.14295e-124	purple acid phosphatase 28
AT4G25690	2172.84	5912.65	2.72116	0	0	stress response NST1-like protein
AT2G07355	4.01538	10.9209	2.71976	0.0240244	0.035652	Natural antisense transcript overlaps with AT2G20900
AT1G21910	499.791	1359	2.71914	1.04778e-38	6.06849e-38	encodes a member of the DREB subfamily A-5 of ERF/AP2 transcription factor family. The protein contains one AP2 domain. There are 15 members in this subfamily including RAP2.1, RAP2.9 and RAP2.10.
AT2G41970	147.196	399.268	2.7125	4.03926e-14	1.19398e-13	Encodes MRI, a plasma membrane-localized member of the RLCK-VIII subfamily. Preferentially expressed in both pollen tubes and root hairs. mri-knockout mutants display spontaneous pollen tube and root-hair bursting.
AT5G45810	48.3644	131.117	2.71101	1.71918e-15	5.34882e-15	Encodes a member of the SNF1-related kinase (SnRK) gene family (SnRK3.5), which has also been reported as a member of the CBL-interacting protein kinases (CIPK19).
AT3G46680	15.2351	41.2865	2.70995	7.82417e-06	1.56394e-05	UDP-Glycosyltransferase superfamily protein
AT1G02190	13.9089	37.6857	2.70947	8.50551e-06	1.69535e-05	Fatty acid hydroxylase superfamily
AT3G60690	904.542	2449.75	2.70828	3.40752e-152	7.38089e-151	SAUR-like auxin-responsive protein family
AT4G22080	99.8427	270.164	2.7059	1.93384e-09	4.70125e-09	root hair specific 14
AT4G00760	630.551	1705.91	2.70543	7.41309e-118	1.22606e-116	Encodes a response-regulator like protein.
AT2G08680	4.00998	10.8469	2.70497	0.00854933	0.0133383	Natural antisense transcript overlaps with AT2G34770
AT1G80920	8990.64	24295.4	2.7023	1.42518e-212	4.57015e-211	A nuclear encoded soluble protein found in the chloroplast stroma. Negatively regulated by light and has rapid turnover in darkness.
AT3G54820	641.932	1733.96	2.70116	4.86989e-131	9.0277e-130	plasma membrane intrinsic protein 2
AT5G40860	40.3723	109.011	2.70014	1.0666e-10	2.7424e-10	transmembrane protein
AT5G00925	2.93932	7.9334	2.69906	0.0296355	0.0434965	Natural antisense transcript overlaps with AT5G03430
AT1G27461	10.6678	28.7763	2.6975	0.00015818	0.000287801	hypothetical protein
AT4G21020	134.641	363.018	2.69618	3.24397e-18	1.10438e-17	Late embryogenesis abundant protein (LEA) family protein
AT5G46845	9.35119	25.2085	2.69575	0.000458719	0.000805344	Encodes a microRNA that targets several ARF family members (ARF10, ARF16, ARF17). MicroRNAs are regulatory RNAs with a mature length of ~21-nucleotides that are processed from hairpin precursors by Dicer-like enzymes. MicroRNAs can negatively regulate gene expression by attenuating translation or by directing mRNA cleavage.Mature sequence: UGCCUGGCUCCCUGUAUGCCA
AT2G21150	1524.18	4106.29	2.6941	0	0	Encodes a nuclear localized XAP5 family protein involved in light regulation of the circadian clock and photomorphogenesis. XCT loss of function mutations also show decreased levels of DCL1, 3 and 4 and correspondingly lower levels of certain small RNAs suggesting a role in sRNA biogenesis.
AT5G04830	4391.03	11829.7	2.69406	0	0	Nuclear transport factor 2 (NTF2) family protein
AT1G05740	2.39429	6.44756	2.69289	0.031443	0.0460284	FAM136A-like protein (DUF842)
AT1G29770	78.0908	210.26	2.69251	4.60736e-23	1.82644e-22	Haloacid dehalogenase-like hydrolase (HAD) superfamily protein
AT5G35670	311.903	839.569	2.69176	3.0264e-79	3.29948e-78	IQ-domain 33
AT3G48580	76.415	205.652	2.69125	3.28217e-26	1.42517e-25	xyloglucan endotransglucosylase/hydrolase 11
AT2G01008	5.35567	14.4098	2.69056	0.00441575	0.00711047	maternal effect embryo arrest protein
AT2G38820	879.523	2365.79	2.68986	1.12705e-166	2.70978e-165	DNA-directed RNA polymerase subunit beta-beta protein, putative (DUF506)
AT2G26410	42.7538	114.941	2.68845	1.56463e-10	3.99316e-10	IQ-domain 4
AT2G44390	6.39677	17.196	2.68823	0.00585314	0.00929662	Cysteine/Histidine-rich C1 domain family protein
AT4G05110	193.681	520.526	2.68754	7.49053e-43	4.68265e-42	equilibrative nucleoside transporter 6
AT4G15690	147.916	397.514	2.68744	4.40073e-49	3.06195e-48	Thioredoxin superfamily protein
AT5G04075	13.0884	35.1718	2.68724	1.60404e-05	3.1339e-05	None
AT4G12430	240.499	645.976	2.68599	1.21675e-49	8.56131e-49	Haloacid dehalogenase-like hydrolase (HAD) superfamily protein
AT1G70460	276.911	743.708	2.68573	1.13456e-26	4.99593e-26	Encodes a member of the proline-rich extensin-like receptor kinase (PERK) family. This family consists of 15 predicted receptor kinases (PMID: 15653807).
AT5G07010	217.84	584.976	2.68535	1.20455e-51	8.74522e-51	Encodes a sulfotransferase that acts specifically on 11- and 12-hydroxyjasmonic acid. Transcript levels for this enzyme are increased by treatments with jasmonic acid (JA), 12-hydroxyJA, JA-isoleucine, and 12-oxyphytodienoic acid (a JA precursor).
AT1G06717	8.29225	22.2656	2.68511	0.000278884	0.000497952	Natural antisense transcript overlaps with AT1G34000
AT1G70300	2241.79	6019.18	2.68498	0	0	potassium transporter
AT5G17310	5797.77	15562.7	2.68425	0	0	UDP-glucose pyrophosphorylase 2
AT4G02690	8.01411	21.5034	2.68319	0.000174008	0.00031546	Bax inhibitor-1 family protein
AT1G73190	54.5583	146.276	2.68109	5.42941e-15	1.66067e-14	Moves to the Protein Storage Vacuole in a Golgi independent manner
AT3G05360	483.431	1295.97	2.68077	2.47796e-145	5.102e-144	receptor like protein 30
AT4G09130	6.68141	17.9052	2.67985	0.000673311	0.00116663	RING/U-box superfamily protein
AT3G47680	1917.02	5133.24	2.67772	1.23621e-241	4.63242e-240	DNA binding protein
AT3G15534	11.216	30.0331	2.6777	0.000315122	0.000560442	hypothetical protein
AT1G28850	3.21747	8.61516	2.67762	0.0317117	0.0463907	pre-tRNA tRNA-Pro (anticodon: TGG);(source:Araport11, TAIR10)
AT5G08135	18.4827	49.4736	2.67675	1.37018e-09	3.35178e-09	Natural antisense transcript overlaps with AT5G54170
AT2G26860	540.893	1447.72	2.67654	1.36759e-138	2.6632e-137	FBD, F-box and Leucine Rich Repeat domains containing protein
AT2G43010	2244.09	6004.49	2.67569	0	0	Isolated as a semidominant mutation defective in red -light responses. Encodes a nuclear localized bHLH protein that interacts with active PhyB protein. Negatively regulates phyB mediated red light responses. Involved in shade avoidance response. Protein abundance is negatively regulated by PhyB.
AT2G40170	142.949	382.181	2.67355	1.01587e-11	2.73755e-11	Encodes a group 1 LEA gene that is activated by direct binding of ABI5 to its promoter and is involved in response to ABA. Is required for normal seed development. Involved in regulating the timing of desiccation tolerance and rate of water loss during seed maturation.
AT1G69870	3942.68	10537.2	2.6726	3.05833e-280	1.35283e-278	Encodes a low affinity nitrate transporter NRT1.7. Expressed in phloem. Responsible for source-to-sink remobilization of nitrate. The mRNA is cell-to-cell mobile.
AT4G33040	433.941	1159.65	2.67237	6.3849e-88	7.7252e-87	Thioredoxin superfamily protein
AT4G18950	2787.89	7448.99	2.67191	2.09469e-215	6.85109e-214	Integrin-linked protein kinase family
AT2G29000	8.2809	22.1131	2.67037	0.00431503	0.00695939	Leucine-rich repeat protein kinase family protein
AT1G09380	123.186	328.91	2.67003	7.40322e-11	1.9174e-10	nodulin MtN21-like transporter family protein
AT5G22608	32.6315	87.0978	2.66913	2.00863e-11	5.34881e-11	hypothetical protein
AT4G37980	4849.76	12941.2	2.66842	5.64569e-239	2.08875e-237	cinnamyl alcohol dehydrogenase 7
AT2G21990	6.67867	17.8152	2.66748	0.00805545	0.0126038	MIZU-KUSSEI-like protein (Protein of unknown function, DUF617)
AT5G54240	113.318	302.27	2.66744	1.23548e-38	7.14615e-38	membrane lipoprotein lipid attachment site-like protein, putative (DUF1223)
AT4G11280	622.383	1659.74	2.66675	3.51151e-95	4.59863e-94	encodes a a member of the 1-aminocyclopropane-1-carboxylate (ACC) synthase (S-adenosyl-L-methionine methylthioadenosine-lyase, EC 4.4.1.14) gene family The mRNA is cell-to-cell mobile.
AT4G19395	15.7599	41.985	2.66405	3.96871e-07	8.59293e-07	Encodes a microRNA that targets AGO1. MicroRNAs are regulatory RNAs with a mature length of ~21-nucleotides that are processed from hairpin precursors by Dicer-like enzymes. MicroRNAs can negatively regulate gene expression by attenuating translation or by directing mRNA cleavage. Mature sequence: UCGCUUGGUGCAGGUCGGGAA. MIR168a is highly expressed and predominantly produces a 21-nt miR168 species…
AT3G29635	15.5009	41.2725	2.66258	1.62915e-05	3.18104e-05	HXXXD-type acyl-transferase family protein
AT1G21320	4.8133	12.8097	2.66131	0.0141424	0.0215567	nucleic acid/nucleotide binding protein
AT4G17840	6894.25	18346.3	2.6611	6.06266e-297	2.87576e-295	CAAX protease self-immunity protein
AT2G02760	6691.58	17800.2	2.66009	0	0	ubiquitin conjugating enzyme UBC2. Homolog of the yeast RAD6 gene.
AT4G26990	330.403	878.701	2.65948	2.25847e-104	3.26943e-103	polyadenylate-binding protein interacting protein
AT1G54860	25.9415	68.9868	2.65932	7.14277e-07	1.52525e-06	Glycoprotein membrane precursor GPI-anchored
AT3G13130	13.0943	34.8158	2.65886	1.21384e-05	2.39399e-05	transmembrane protein
AT5G64180	694.305	1845.56	2.65814	5.43053e-157	1.20617e-155	tropomyosin
AT2G39850	565.998	1504.49	2.65812	1.29677e-44	8.37615e-44	Subtilisin-like serine endopeptidase family protein
AT1G01750	83.7073	222.118	2.65351	1.68693e-14	5.05423e-14	actin depolymerizing factor 11
[truncated: 7,075 more rows]

## Sheet: 2
Table S2. Genes significantly upregulated compared to control (p < 0.05) in Col seedlings subjected to paraquat.
gene_id	Control	PQ	FoldChange	pvalue	FDR-adjusted_p-value(q-value)	Gene_description
AT4G27670	3.74904	44849.4	11962.9	3.30452e-267	1.16374e-265	Encodes Hsp21, a chloroplast located small heat shock protein. A structure model of Hsp21, obtained by homology modeling, single-particle electron microscopy, and lysine-specific chemical crosslinking, shows that the Hsp21 subunits are arranged in two hexameric discs, rotated by 25 degree in relation to each other.
AT4G10250	10.9319	71617.1	6551.19	0	0	Columbia endomembrane-localized small heat shock protein
AT1G53540	49.9209	312634	6262.58	0	0	HSP20-like chaperones superfamily protein
AT5G12020	49.2215	203554	4135.47	0	0	17.6 kDa class II heat shock protein
AT4G25200	40.3708	157981	3913.25	0	0	AtHSP23.6-mito mRNA, nuclear gene encoding mitochondrial
AT3G46230	16.2827	39167.7	2405.48	0	0	member of the class I small heat-shock protein (sHSP) family, which accounts for the majority of sHSPs in maturing seeds
AT1G07400	100.492	160836	1600.48	0	0	HSP20-like chaperones superfamily protein
AT5G59720	62.7879	80970.4	1289.59	0	0	encodes a low molecular weight heat shock protein that contains the heat shock element in the promoter region. Expression is induced in response to heat shock.
AT5G12030	161.261	160633	996.107	0	0	Encodes a cytosolic small heat shock protein with chaperone activity that is induced by heat and osmotic stress and is also expressed late in seed development.
AT1G72660	15.2528	14183.6	929.899	0	0	P-loop containing nucleoside triphosphate hydrolases superfamily protein
AT2G29500	419.884	360745	859.153	0	0	HSP20-like chaperones superfamily protein
AT3G09640	22.9807	15846	689.536	0	0	Encodes a cytosolic ascorbate peroxidase APX2. Ascorbate peroxidases are enzymes that scavenge hydrogen peroxide in plant cells. Eight types of APX have been described for Arabidopsis: three cytosolic (APX1, APX2, APX6), two chloroplastic types (stromal sAPX, thylakoid tAPX), and three microsomal (APX3, APX4, APX5) isoforms.
AT1G52560	38.7431	22844.1	589.628	0	0	HSP20-like chaperones superfamily protein
AT1G71000	12.8312	7518.51	585.957	0	0	Chaperone DnaJ-domain superfamily protein
AT5G48570	613.097	328598	535.964	0	0	Encodes one of the 36 carboxylate clamp (CC)-tetratricopeptide repeat (TPR) proteins (Prasad 2010, Pubmed ID: 20856808) with potential to interact with Hsp90/Hsp70 as co-chaperones.
AT1G59860	48.8955	21093	431.39	0	0	HSP20-like chaperones superfamily protein
AT5G53680	1.60818	642.935	399.789	1.45471e-47	9.75367e-47	RNA-binding (RRM/RBD/RNP motifs) family protein
AT2G26150	104.845	35362.9	337.289	0	0	member of Heat Stress Transcription Factor (Hsf) family. Involved in response to misfolded protein accumulation in the cytosol. Regulated by alternative splicing and non-sense-mediated decay.
AT4G37990	2.67189	804.692	301.17	1.20308e-44	7.66988e-44	Encodes an aromatic alcohol:NADP+ oxidoreductase whose mRNA levels are increased in response to treatment with a variety of phytopathogenic bacteria. Though similar to mannitol dehydrogenases, this enzyme does not have mannitol dehydrogenase activity.
AT5G43455	0.265789	79.9698	300.877	2.15389e-11	5.78358e-11	pre-tRNA tRNA-Ala (anticodon: AGC);(source:Araport11, TAIR10)
AT5G15250	2.67674	731.038	273.108	1.42069e-68	1.29476e-67	Encodes an FtsH protease that is localized to the chloroplast. AtFtsH6 is involved in the degradation of both Lhcb3 and Lhcb1 during senescence and high-light acclimation.
AT4G12400	597.591	139599	233.603	0	0	Encodes one of the 36 carboxylate clamp (CC)-tetratricopeptide repeat (TPR) proteins (Prasad 2010, Pubmed ID: 20856808) with potential to interact with Hsp90/Hsp70 as co-chaperones.
AT5G52640	1556.19	352958	226.81	0	0	Encodes a cytosolic heat shock protein AtHSP90.1. AtHSP90.1 interacts with disease resistance signaling components SGT1b and RAR1 and is required for RPS2-mediated resistance. The mRNA is cell-to-cell mobile.
AT3G12580	3221.92	607845	188.659	0	0	heat shock protein 70
AT5G53710	7.20978	1333.33	184.934	1.26624e-140	2.27648e-139	hypothetical protein
AT3G63350	2.93877	519.821	176.884	8.22094e-65	7.09194e-64	member of Heat Stress Transcription Factor (Hsf) family
AT1G66550	0.266337	47.0151	176.525	1.47062e-09	3.62891e-09	member of WRKY Transcription Factor; Group III
AT1G21550	28.8647	4987.54	172.79	0	0	Calcium-binding EF-hand family protein
AT4G29770	3.47035	575.812	165.923	9.21719e-73	8.85934e-72	Target of trans acting-siR480/255. Testing.
AT1G17870	350.567	57788.9	164.844	0	0	S2P-like putative metalloprotease, also contain transmembrane helices near their C-termini and many of them, five of seven, contain a conserved zinc-binding motif HEXXH. Homolog of EGY1. Each of the EGY1 and EGY-like proteins share two additional highly conserved motifs, the previously reported NPDG motif (aa 442?454 in EGY1, Rudner et al., 1999) and a newly defined GNLR motif (aa 171?179 in EGY1…
AT5G54165	23.7808	3882.73	163.272	0	0	Avr9/Cf-9 rapidly elicited protein
AT5G03210	45.7327	7150.48	156.354	0	0	Encodes a small polypeptide contributing to resistance to potyvirus.
AT1G54050	426.21	60736.3	142.503	0	0	HSP20-like chaperones superfamily protein
AT1G74310	1097.8	155731	141.858	0	0	Encodes ClpB1, which belongs to the Casein lytic proteinase/heat shock protein 100 (Clp/Hsp100) family. Involved in refolding of proteins which form aggregates under heat stress. Also known as AtHsp101. AtHsp101 is a cytosolic heat shock protein required for acclimation to high temperature.
AT5G05220	10.9803	1502.9	136.872	1.2803e-194	3.16354e-193	hypothetical protein
AT5G51440	796.316	108382	136.104	0	0	HSP20-like chaperones superfamily protein
AT4G21320	356.354	46989.3	131.861	0	0	Encodes heat-stress-associated 32-kD protein. Up-regulated by heat shock. Thermotolerance in a knockout mutant was compromised following a long recovery period (> 24 h) after acclimation heat shock treatment.
AT1G16030	605.273	76539.5	126.455	0	0	heat shock protein 70B
AT1G03070	73.2189	9251.47	126.353	0	0	Bax inhibitor-1 family protein
AT2G17680	0.265789	33.1761	124.821	2.7695e-08	6.40206e-08	DUF241 domain protein, putative (DUF241)
AT5G49920	2.41525	289.738	119.962	3.95971e-45	2.54973e-44	Octicosapeptide/Phox/Bem1p family protein
AT5G20370	0.802216	93.7682	116.886	9.34354e-16	2.99584e-15	serine-rich protein-like protein
AT4G19430	0.266337	31.0426	116.554	1.84891e-08	4.31637e-08	hypothetical protein
AT5G37670	106.781	12035.6	112.713	0	0	HSP20-like chaperones superfamily protein
AT5G25450	109.342	12303.3	112.522	0	0	Cytochrome bd ubiquinol oxidase, 14kDa subunit
AT5G52655	0.266337	29.9465	112.438	3.08171e-08	7.10587e-08	hypothetical protein
AT2G47180	823.572	92306.6	112.081	0	0	GolS1 is a galactinol synthase that catalyzes the formation of galactinol from UDP-galactose and myo-inositol. GolS1 transcript levels rise in response to methyl viologen, an oxidative damage-inducing agent. Plants over-expressing GolS1 have increased tolerance to salt, chilling, and high-light stress.
AT1G32880	4.81869	534.359	110.893	2.03983e-78	2.09223e-77	ARM repeat superfamily protein
AT2G32120	385.325	40552.5	105.242	0	0	heat-shock protein 70T-2
AT5G64510	142.101	14146.1	99.5496	0	0	Encodes Tunicamycin Induced 1(TIN1), a plant-speci_x001E_c ER stress-inducible protein. TIN1 mutation affects pollen surface morphology. Transcriptionally induced by treatment with the N-linked glyclsylation inhibitor tunicamycin.
AT1G59865	10.1286	874.543	86.3438	2.58245e-155	5.10386e-154	transmembrane protein
AT2G20560	512.545	43840	85.5339	0	0	DNAJ heat shock family protein
AT3G53830	179.171	15211.3	84.8982	0	0	Regulator of chromosome condensation (RCC1) family protein
AT4G04025	2.68424	226.116	84.2384	3.29011e-41	1.97491e-40	transcription repressor
AT1G78400	0.802764	63.1439	78.6581	3.37681e-13	9.83915e-13	PGX2 is a cell wall protein that codes for a polygalacturonase.
AT4G07190	0.54018	42.0284	77.8045	3.228e-09	7.83516e-09	Natural antisense transcript overlaps with AT4G23890
AT2G46240	692.556	47230.9	68.1979	0	0	A member of Arabidopsis BAG (Bcl-2-associated athanogene) proteins, plant homologs of mammalian regulators of apoptosis. Expression of BAG6 in leaves was strongly induced by heat stress. Knockout mutants exhibited enhanced susceptibility to fungal pathogen Botrytis cinerea. Plant BAG proteins are multi-functional and remarkably similar to their animal counterparts, as they regulate apoptotic-like…
AT5G58170	1.33004	90.4361	67.995	8.53997e-19	3.02743e-18	Encodes a member of the glycerophosphodiester phosphodiesterase like (GDPD-like) family.
AT5G12110	640.979	42702.3	66.6205	0	0	elongation factor 1-beta 1
AT5G67310	2.67353	177.587	66.4242	4.2904e-37	2.37387e-36	member of CYP81G
AT5G09610	1.0648	70.4606	66.1726	3.43257e-16	1.11677e-15	Encodes a member of the Arabidopsis Pumilio (APUM) proteins containing PUF domain (eight repeats of approximately 36 amino acids each). PUF proteins regulate both mRNA stability and translation through sequence-specific binding to the 3' UTR of target mRNA transcripts.
ATMG00665	0.265789	17.5251	65.9361	1.60649e-06	3.37591e-06	Mitochondrial NADH dehydrogenase subunit 5. The gene is trans-spliced from three different pre-cursors, NAD5a, NAD5b and NAD5c.
ATMG00630	2.67939	173.276	64.6697	4.61353e-37	2.55155e-36	hypothetical protein
AT3G63052	0.536427	33.8129	63.0335	4.14799e-08	9.48444e-08	This gene encodes a small protein and has either evidence of transcription or purifying selection.
AT1G64340	1.3424	84.2975	62.7963	3.02437e-17	1.01897e-16	Serine/Threonine-kinase
AT2G07652	0.532675	33.1349	62.2049	3.50184e-08	8.04284e-08	hypothetical protein
AT5G45630	24.6135	1481.41	60.1868	5.85015e-244	1.86341e-242	senescence regulator (Protein of unknown function, DUF584)
AT5G54450	5.34808	317.451	59.358	6.15259e-53	4.46076e-52	hypothetical protein (DUF295)
AT1G21529	0.531577	31.3821	59.0359	2.44057e-08	5.65698e-08	DRIR is a 755 nt long non coding RNA. Over-expression results in plants with increased salt and drought tolerance and ABA sensitivity. DRIR probably regulates the accumulation of genes involved in drought stress response. DRIR likely acts as a regulator of drought stress responsive gene expression.
AT5G55020	1.60818	93.8295	58.345	3.30566e-21	1.25952e-20	Encodes a putative transcription factor, member of the R2R3 factor gene family (MYB120).
AT5G03710	0.266337	15.1538	56.8969	2.58142e-06	5.35711e-06	replication factor C large subunit
AT5G04380	36.6265	2080.15	56.7937	0	0	S-adenosyl-L-methionine-dependent methyltransferases superfamily protein
AT5G51760	12.051	669.333	55.5417	4.68962e-123	7.39537e-122	Encodes AHG1 (ABA-hypersensitive germination 1), a putative protein phosphatase 2C (PP2C). Expressed in seeds. AHG1 functions in seed development and germination.
AT1G09163	0.266337	14.4755	54.3504	3.87237e-06	7.93799e-06	None
AT2G24320	0.531577	28.8108	54.1987	1.5953e-07	3.54108e-07	alpha/beta-Hydrolases superfamily protein
AT5G07330	60.4836	3273.13	54.116	0	0	NFU1 iron-sulfur cluster protein
AT5G13170	29.9568	1613.24	53.8522	1.39113e-239	4.31336e-238	Encodes a member of the SWEET sucrose efflux transporter family proteins.
AT3G43970	0.532126	27.3161	51.3339	8.9922e-08	2.02417e-07	hypothetical protein
AT2G16450	0.27009	13.2979	49.235	2.14949e-05	4.21057e-05	F-box and associated interaction domains-containing protein
AT3G22840	566.187	27704.5	48.9316	0	0	Encodes an early light-inducible protein.
AT3G09350	987.272	47851.6	48.4685	0	0	Encodes one of the Arabidopsis orthologs of the human Hsp70-binding protein 1 (HspBP-1) and yeast Fes1p: Fes1A (AT3G09350), Fes1B (AT3G53800), Fes1C (AT5G02150). Fes1A is cytosolic and associates with cytosolic Hsp70. Mutants showed increased heat-sensitive phenotype suggestion the involvement of Fes1A in acquired thermotolerance. Does not have nucleotide exchange factor activity in vitro.
ATMG00130	0.535879	25.9598	48.4434	2.17492e-07	4.79491e-07	hypothetical protein
AT4G15040	0.265789	12.8597	48.3834	1.56932e-05	3.10179e-05	Subtilisin-like serine endopeptidase family protein
AT1G66390	1.33059	63.4012	47.649	7.56704e-16	2.43353e-15	production of anthocyanin pigment 2 protein (PAP2)
AT5G59310	63.686	3003.54	47.1618	1.82586e-56	1.39344e-55	Encodes a member of the lipid transfer protein family. Proteins of this family are generally small (~9 kD), basic, expressed abundantly and contain eight Cys residues. The proteins can bind fatty acids and acylCoA esters and can transfer several different phospholipids. They are localized to the cell wall. The mRNA is present in flowers and siliques, and is strongly up-regulated by abscisic acid.…
AT2G17850	1.86537	81.9253	43.919	6.8447e-14	2.05022e-13	Rhodanese/Cell cycle control phosphatase superfamily protein
AT4G15210	5.08769	220.645	43.3685	2.17424e-34	1.14103e-33	cytosolic beta-amylase expressed in rosette leaves and inducible by sugar. RAM1 mutants have reduced beta amylase in leaves and stems.
ATMG00150	0.54018	22.7692	42.1512	4.03772e-07	8.76029e-07	transmembrane protein
AT4G01160	0.27009	11.0861	41.046	3.94532e-05	7.58884e-05	Encodes a member of LRB BTB family. It does not appear to participate in red light responses like LRB1 and LRB2.
AT3G46090	18.6861	758.951	40.6158	4.13518e-90	4.85647e-89	C2H2 and C2HC zinc fingers superfamily protein
AT2G19890	0.81027	32.0018	39.4952	3.30843e-09	8.02733e-09	hypothetical protein
AT3G17400	0.802764	31.0253	38.648	2.17633e-09	5.3258e-09	F-box family protein
AT1G07540	0.266337	10.2682	38.5532	0.000163263	0.000299305	Arabidopsis thaliana telomere-binding protein, putative (At1g07540)
AT1G01310	1.34185	51.1201	38.0968	1.42553e-14	4.39031e-14	CAP (Cysteine-rich secretory proteins, Antigen 5, and Pathogenesis-related 1 protein) superfamily protein
AT4G36490	3.20191	121.743	38.022	1.94024e-32	9.75747e-32	SEC14-like 12
AT4G04540	3.74795	142.079	37.9085	3.3019e-31	1.61774e-30	Encodes a cysteine-rich receptor-like protein kinase.
AT1G53550	0.266337	9.92928	37.2809	2.78718e-05	5.41307e-05	F-box family protein
AT1G07900	22.4293	831.987	37.0938	4.35798e-179	9.9895e-178	LOB domain-containing protein 1
AT2G05365	2.41095	88.8035	36.8334	1.42676e-24	5.96179e-24	None
AT3G21880	1.60818	58.1601	36.165	7.6742e-16	2.46707e-15	B-box type zinc finger protein with CCT domain-containing protein
AT5G49600	0.265789	9.58975	36.0803	0.000122049	0.000226153	plant/protein (Protein of unknown function, DUF538)
AT2G33380	601.188	21482.2	35.7329	0	0	Encodes a calcium binding protein whose mRNA is induced upon treatment with NaCl, ABA and in response to desiccation. mRNA expression under drought conditions is apparent particularly in leaves and flowers. Isoform of caleosin with a role as a peroxygenase involved in oxylipin metabolism during biotic and abiotic stress. Involved in the production of 2-hydroxy-octadecatrienoic acid. The peroxygen…
AT4G23493	102.124	3613.92	35.3877	0	0	hypothetical protein
AT2G30830	0.799012	27.9326	34.9589	4.72858e-08	1.07765e-07	encodes a protein whose sequence is similar to 2-oxoglutarate-dependent dioxygenase
AT5G26150	0.536427	18.7009	34.8619	2.26311e-06	4.71214e-06	protein kinase family protein
AT2G07806	0.27009	9.41121	34.8447	9.05631e-05	0.000169487	hypothetical protein
AT5G59320	227.61	7705.9	33.8557	7.65421e-275	2.79129e-273	Predicted to encode a PR (pathogenesis-related) protein. Belongs to the lipid transfer protein (PR-14) family with the following members: At2g38540/LTP1, At2g38530/LTP2, At5g59320/LTP3, At5g59310/LTP4, At3g51600/LTP5, At3g08770/LTP6, At2g15050/LTP7, At2g18370/LTP8, At2g15325/LTP9, At5g01870/LTP10, At4g33355/LTP11, At3g51590/LTP12, At5g44265/LTP13, At5g62065/LTP14, At4g08530/LTP15. The mRNA is cel…
AT4G39345	0.266337	8.99159	33.7602	0.000292486	0.000525179	pre-tRNA tRNA-His (anticodon: GTG);(source:Araport11, TAIR10)
AT1G70720	0.27009	9.01174	33.3657	0.000124059	0.000229664	Plant invertase/pectin methylesterase inhibitor superfamily protein
AT2G07739	3.46879	114.722	33.0727	5.38478e-32	2.67706e-31	Ycf1 protein
AT1G05100	47.3199	1563.12	33.033	0	0	member of MEKK subfamily
AT1G31270	0.266337	8.73264	32.7879	0.000105198	0.000195933	hypothetical protein
AT1G30455	0.27009	8.69235	32.1831	0.000119849	0.000222382	cyclin/Brf1-like TBP-binding domain-containing protein
AT1G30070	640.151	20513.4	32.0447	0	0	SGS domain-containing protein
AT5G66020	1.07231	34.2536	31.9439	5.5405e-11	1.46038e-10	Mutants in this gene are unable to express female sterility in response to beta-aminobutyric acid, as wild type plants do. non-consensus AT donor splice site at exon 7, TA donor splice site at exon 10, AT acceptor splice at exon 13.
AT2G27280	1.33059	42.2479	31.7513	2.43513e-12	6.83173e-12	coiled-coil protein (DUF2040)
AT1G18310	0.27009	8.55347	31.669	0.000260495	0.000469509	glycosyl hydrolase family 81 protein
AT2G47430	0.265789	8.41325	31.6539	0.000171439	0.000313643	Encodes a putative plasma membrane-bound hybrid histidine kinase and cytokinin sensor that is expressed within the female gametophyte.
AT2G23110	54.7993	1718.47	31.3593	2.96116e-261	1.01769e-259	Late embryogenesis abundant protein, group 6
AT2G33690	0.266337	8.31483	31.2192	0.000240532	0.000434841	Late embryogenesis abundant protein, group 6
AT5G03204	0.532675	16.6278	31.2158	6.53674e-06	1.32359e-05	This gene encodes a small protein and has either evidence of transcription or purifying selection.
AT5G12990	0.27009	8.37362	31.0031	0.000238945	0.000432094	Member of a large family of putative ligands homologous to the Clavata3 gene. Consists of a single exon.
AT3G63320	1.88258	58.3386	30.9887	7.27214e-18	2.50231e-17	Protein phosphatase 2C family protein
AT2G32050	0.27009	8.05505	29.8236	0.000642701	0.00111819	cell cycle control-like protein (DUF572)
AT2G07665	0.265789	7.91535	29.7806	0.000175525	0.000320845	hypothetical protein
AT1G60190	192.477	5642.22	29.3138	0	0	Encodes PUB19, a plant U-box armadillo repeat protein. Involved in salt inhibition of germination together with PUB18. The mRNA is cell-to-cell mobile.
AT5G51420	0.532126	15.5519	29.226	5.80287e-06	1.17931e-05	long-chain-alcohol O-fatty-acyltransferase family protein / wax synthase family protein
AT1G52690	463.75	13546.6	29.211	1.4343e-293	5.65633e-292	Late embryogenesis abundant protein (LEA) family protein
AT5G09930	40.6123	1184.27	29.1603	9.47657e-288	3.66956e-286	member of GCN subfamily
AT3G52080	0.265789	7.71601	29.0306	0.00055046	0.000963455	encodes a cation:proton exchanger expressed in pollen
AT5G01680	0.266337	7.556	28.37	0.000398099	0.000706169	member of Putative Na+/H+ antiporter family
AT3G08970	502.02	14140.8	28.1678	0	0	J domain protein localized in ER lumen. Can compensate for the growth defect in jem1 scj1 mutant yeast. Also shows similarity to HSP40 proteins and is induced by heat stress. At high temperatures, mutant alleles are not transmitted through the pollen due to defects in pollen tube growth.
AT5G04010	0.802216	22.5298	28.0844	3.84116e-07	8.34299e-07	F-box family protein
AT3G63060	34.7432	974.368	28.0448	7.63716e-140	1.36443e-138	EDL3 is an F-box protein involved that mediated the regulation of abscisic acid signalling.
AT3G27025	30.1964	840.373	27.8303	1.96278e-176	4.44359e-175	Encodes a member of the LAZY gene family that is expressed in the shoot apex.
AT3G16040	1.06855	29.7071	27.8012	1.15226e-10	2.99565e-10	Translation machinery associated TMA7
AT2G03020	30.9815	860.974	27.79	2.41747e-213	6.5955e-212	Heat shock protein HSP20/alpha crystallin family
AT3G24500	1486.03	41029.3	27.6101	0	0	One of three genes in A. thaliana encoding multiprotein bridging factor 1, a highly conserved transcriptional coactivator. May serve as a bridging factor between a bZIP factor and TBP. Its expression is specifically elevated in response to pathogen infection, salinity, drought, heat, hydrogen peroxide, and application of abscisic acid or salicylic acid. Constitutive expression enhances the tolera…
AT5G14602	0.265789	7.19863	27.084	0.000779156	0.00134512	methyltransferase-like protein
ATMG00690	14.9688	401.047	26.7922	2.38129e-119	3.64767e-118	FO-ATPase subunit
AT3G07255	5.07588	135.057	26.6076	2.71623e-33	1.39161e-32	nuclear transport factor 2/RNA recognition motif protein
AT5G59220	346.937	9157.81	26.3962	0	0	Encodes a member of the PP2C family (Clade A protein phosphatases type 2C). Functions as a negative regulator of osmotic stress and ABA signaling.
AT4G20900	0.265789	6.97815	26.2545	0.00043644	0.000771303	Encodes a tetratricopeptide repeat protein required for cell cycle exit after meiosis II.ms5 mutants are male sterile, pollen tetrads undergo an extra round of division after meiosis II without chromosome replication, resulting in chromosome abnormalities. Gene product has some similarity to SCP1, a rat synaptonemal complex protein.
AT2G27270	0.531577	13.8374	26.0308	9.34577e-05	0.000174701	transmembrane protein
AT1G02980	7.76012	200.817	25.878	2.65181e-58	2.07371e-57	encodes an Arabidopsis cullin
AT5G24080	73.7749	1904.71	25.8178	0	0	Protein kinase superfamily protein
AT2G24681	2.40344	61.9092	25.7585	9.29216e-19	3.28954e-18	AP2/B3-like transcriptional factor family protein
ATMG01400	0.27009	6.93802	25.6878	0.000375528	0.000667377	hypothetical protein
AT3G21520	10.6731	272.392	25.5213	2.47515e-65	2.15186e-64	Encodes a protein is directly or indirectly involved in membrane fission during breakdown of the ER and the tonoplast during leaf senescence and in membrane fusion during vacuole biogenesis in roots. The mRNA is cell-to-cell mobile.
AT3G03535	0.532675	13.5578	25.4523	3.86585e-05	7.44099e-05	Natural antisense transcript overlaps with AT3G17800
AT4G28140	53.2383	1329.48	24.9722	1.01899e-273	3.68978e-272	encodes a member of the DREB subfamily A-6 of ERF/AP2 transcription factor family. The protein contains one AP2 domain. There are 8 members in this subfamily including RAP2.4.
AT2G25565	0.266337	6.61962	24.8543	0.00122285	0.00207675	C3HC4-type RING finger protein
AT2G46790	245.627	6077.29	24.7419	0	0	Pseudo-response regulator PRR9. Involved in clock function. PRR7 and PRR9 are partially redundant essential components of a temperature-sensitive circadian system. CCA1 and LHY had a positive effect on PRR9. Interact with TOC1 in a yeast two-hybrid assay. Acts as transcriptional repressor of CCA1 and LHY.
AT2G23190	1.068	26.3178	24.642	1.69714e-09	4.17664e-09	member of CYP81D
ATMG00520	0.265789	6.53904	24.6024	0.000437237	0.000772552	Intron maturase, type II family protein
AT3G12190	0.265789	6.52021	24.5316	0.000963813	0.00165136	golgin family A protein
AT3G53230	2118.46	51904.3	24.501	0	0	CDC48 is induced upon oilseed rape mosaic tobamovirus infection and appears to be involved in controlling virus movement.
AT4G27580	4.82135	116.059	24.072	5.16263e-31	2.51834e-30	phosphatidylinositol transfer SFH5-like protein
AT1G61340	138.416	3310.28	23.9154	0	0	Encodes a F-box protein induced by various biotic or abiotic stress.
AT1G06135	0.266337	6.20066	23.2812	0.0122333	0.0187167	transmembrane protein
AT3G17620	0.801667	18.6623	23.2793	2.0654e-06	4.31483e-06	F-box and associated interaction domains-containing protein
AT5G53270	0.266337	6.16119	23.133	0.000930118	0.00159512	Seed maturation protein
AT5G43650	0.265789	6.12074	23.0286	0.00252631	0.00416423	basic helix-loop-helix (bHLH) DNA-binding superfamily protein
AT1G56600	394.384	9038.76	22.9186	0	0	GolS2 is a galactinol synthase that catalyzes the formation of galactinol from UDP-galactose and myo-inositol. GolS2 transcript levels rise in response to methyl viologen, an oxidative damage-inducing agent. Plants over-expressing GolS2 have increased tolerance to salt, chilling, and high-light stress.
AT1G19500	2.14461	49.0073	22.8514	2.92345e-14	8.89052e-14	hypothetical protein
ATMG01220	1.86272	41.767	22.4227	5.09141e-13	1.47231e-12	hypothetical protein
AT2G07669	0.266337	5.94171	22.309	0.00169884	0.00284726	hypothetical protein
AT5G51990	0.805969	17.9034	22.2135	1.66302e-06	3.49213e-06	encodes a member of the DREB subfamily A-1 of ERF/AP2 transcription factor family (CBF4). The protein contains one AP2 domain. There are six members in this subfamily, including CBF1, CBF2, and CBF3. This gene is involved in response to drought stress and abscisic acid treatment, but not to low temperature.
AT2G29470	2.3975	53.2358	22.2047	1.4949e-16	4.91843e-16	Encodes glutathione transferase belonging to the tau class of GSTs. Naming convention according to Wagner et al. (2002).
AT1G06810	0.266337	5.90142	22.1577	0.00137761	0.00232956	endonuclease/glycosyl hydrolase
AT3G11160	0.265789	5.86211	22.0555	0.0023183	0.00383589	transmembrane protein
ATMG00830	0.265789	5.86162	22.0537	0.000917575	0.00157497	cytochrome c biogenesis orf382
AT3G55580	43.8583	963.009	21.9573	8.40263e-257	2.83098e-255	TCF1 encodes a member of the RCC1 gene family and is required for chromatin based gene regulation of cold responsive genes in a CBF-independent manner. It is expressed in response to cold but not ABA.
AT3G03341	90.2988	1977.4	21.8984	1.99253e-142	3.61769e-141	cold-regulated protein
AT5G15960	686.963	14928	21.7304	0	0	cold and ABA inducible protein kin1, possibly functions as an anti-freeze protein. Transcript level of this gene is induced by cold, ABA, dehydration and osmoticum (mannitol). However, protein activity of GUS fused to the promoter of this gene is inhibited by cold treatment, suggesting an inhibition of the protein by increased transcript level.
AT4G39360	11.2407	242.765	21.5969	4.10056e-70	3.80736e-69	hypothetical protein
AT1G63055	0.532126	11.4836	21.5806	0.00062626	0.00109025	transmembrane protein
AT2G37805	1.07661	23.1081	21.4638	1.05641e-08	2.49528e-08	cysteine/histidine-rich C1 domain protein
AT3G06835	0.27009	5.78219	21.4084	0.00300419	0.00491565	None
AT5G56960	3.47895	74.2915	21.3545	2.57592e-20	9.56489e-20	basic helix-loop-helix (bHLH) DNA-binding family protein
AT3G16050	390.666	8290.38	21.2211	0	0	Encodes a protein with pyridoxal phosphate synthase activity whose transcripts were detected mostly in roots and accumulate during senescence. The protein was found in very low abundance, which prevented a specific localisation.
AT1G60970	15.7888	332.862	21.0822	1.16168e-91	1.38458e-90	SNARE-like superfamily protein
AT2G40580	0.532126	11.2053	21.0577	0.000111721	0.000207706	Protein kinase superfamily protein
AT2G47115	0.266337	5.60201	21.0335	0.00428163	0.00689297	protein rolling protein
AT3G46750	0.265789	5.56287	20.9297	0.00210239	0.00349215	low-temperature-induced protein
AT1G73480	1228.74	25374.6	20.6508	0	0	alpha/beta-Hydrolases superfamily protein
AT2G02795	0.265789	5.48229	20.6265	0.0016552	0.00277792	transmembrane protein
AT3G48240	53.7221	1107.15	20.6088	3.89642e-298	1.55572e-296	Octicosapeptide/Phox/Bem1p family protein
AT1G16760	0.27009	5.56303	20.597	0.00224489	0.00371995	kinase with adenine nucleotide alpha hydrolases-like domain-containing protein
AT1G66090	144.199	2967.19	20.577	0	0	Disease resistance protein (TIR-NBS class)
AT4G33465	0.27009	5.5419	20.5187	0.00372998	0.00604658	Encodes a member of a family of small, secreted, cysteine rich proteins with sequence similarity to SCR (S locus cysteine-rich protein).
AT2G14690	0.802764	16.3291	20.3411	2.51275e-06	5.21841e-06	Encodes a putative glycosyl hydrolase family 10 protein (xylanase).
AT2G36750	485.022	9835.65	20.2788	0	0	UDP-glucosyl transferase 73C1
AT5G54950	1.61303	32.6582	20.2464	9.14943e-12	2.49807e-11	Aconitase family protein
AT2G47770	254.108	5141.91	20.2351	7.88399e-240	2.45043e-238	Encodes a membrane-bound protein designated AtTSPO (Arabidopsis thaliana TSPO-related). AtTSPO is related to the bacterial outer membrane tryptophan-rich sensory protein (TspO) and the mammalian mitochondrial 18 kDa Translocator Protein (18 kDa TSPO), members of the TspO/MBR domain-containing membrane proteins. Mainly detected in dry seeds, but can be induced in vegetative tissues by osmotic or s…
AT1G51330	1.35045	27.217	20.1541	2.25406e-08	5.23411e-08	Serine protease inhibitor (SERPIN) family protein
AT1G72760	39.0008	779.666	19.991	1.60997e-197	4.04034e-196	Protein kinase superfamily protein
AT2G20150	0.536427	10.6676	19.8865	0.000205121	0.000372846	hypothetical protein
AT1G54590	0.266337	5.24348	19.6874	0.00162672	0.0027321	pre-mRNA-splicing factor-like protein
AT3G43250	0.532126	10.4084	19.5599	0.000145079	0.00026717	coiled-coil protein (DUF572)
AT5G42380	25.9491	502.291	19.3568	8.50711e-91	1.00554e-89	calmodulin like 37
AT5G40275	0.266337	5.14489	19.3172	0.0175585	0.0263428	other_RNA
AT3G62990	6.67711	128.719	19.2777	1.67072e-32	8.41522e-32	myelin transcription factor-like protein
AT3G09750	0.27009	5.20401	19.2677	0.00167665	0.00281263	Galactose oxidase/kelch repeat superfamily protein
AT5G06760	431.123	8254	19.1453	8.77005e-216	2.42622e-214	Encodes LEA4-5, a member of the Late Embryogenesis Abundant (LEA) proteins which typically accumulate in response to low water availability conditions imposed during development or by the environment. Most of the diverse set of LEA proteins can be grouped according to properties such as high hydrophilicity and high content of glycine or other small amino acids in what has been termed hydrophilins…
AT4G04020	10378.6	197959	19.0737	0	0	Fibrillin precursor protein. The fibrillin preprotein, but not the mature protein interacts with ABI2. Regulated by abscisic acid response regulators. Involved in abscisic acid-mediated photoprotection. The mRNA is cell-to-cell mobile.
AT2G37180	2543.62	47793.2	18.7895	0	0	a member of the plasma membrane intrinsic protein PIP2. functions as aquaporin and is involved in desiccation.
AT5G19360	1.0648	19.9382	18.7248	1.29883e-07	2.89578e-07	member of Calcium Dependent Protein Kinase
AT5G00975	0.536427	10.0084	18.6575	0.000677478	0.00117631	None
AT2G25140	1536.05	28388.4	18.4814	0	0	Encodes ClpB4, which belongs to the Casein lytic proteinase/heat shock protein 100 (Clp/Hsp100) family. Targeted to the mitochondrion, also referred to as ClpB-m. Transcripts of ClpB4 accumulate dramatically at high temperatures, suggesting that it may be involved in response to heat stress.
AT4G24000	4.53085	83.3405	18.394	3.80731e-23	1.53301e-22	encodes a protein similar to cellulose synthase
AT3G54550	0.265789	4.88413	18.376	0.00338304	0.00550851	DNA-directed RNA polymerase subunit beta-beta protein, putative (DUF506)
ATMG00720	0.266337	4.86464	18.265	0.00230343	0.00381375	hypothetical protein
ATMG01280	0.265789	4.84466	18.2275	0.00238933	0.00394832	encodes a cytochrome c oxidase subunit II
AT5G18340	76.4575	1390.04	18.1806	0	0	One of three tandemly located, paralogous plant U-box proteins. Mutants show increased sensitivity to water stress.
AT1G55660	0.265789	4.82468	18.1523	0.00858757	0.0133812	FOF2, is the F-box protein family. Overexpression of FOF2 results in delayed transitions to flowering under both LD and SD conditions.
AT1G67623	1.07285	19.3199	18.0079	2.81526e-07	6.15954e-07	F-box family protein
AT3G07150	22.7756	409.605	17.9844	1.66842e-127	2.71785e-126	amino acid-ligase
AT2G27505	0.27009	4.82501	17.8645	0.00130171	0.0022047	FBD-like domain family protein
AT4G32630	3.7571	66.3158	17.6508	2.03365e-22	8.03848e-22	ArfGap/RecO-like zinc finger domain-containing protein
AT1G44414	38.2363	671.062	17.5504	9.95877e-206	2.63308e-204	zinc-ribbon domain protein
AT5G58770	3592.23	62982.7	17.5331	0	0	AtCPT7 synthesizes medium-chain polyprenols of approximately 55 carbons in length. The enzyme utlizes geranylgeranyl pyrophosphate (GGPP) and isopentenyl pyrophosphate (IPP) as substrates. The enzymatic product accumulates into plastdial membranes (DOI:10.1105/tpc.16.00796).
AT4G33905	35.7657	625.01	17.4751	1.97881e-173	4.4099e-172	Peroxisomal membrane 22 kDa (Mpv17/PMP22) family protein
AT1G61800	25.1437	439.154	17.4657	8.77983e-150	1.66843e-148	glucose6-Phosphate/phosphate transporter 2. Expression is upregulated in the shoot of cax1/cax3 mutant. The mRNA is cell-to-cell mobile.
AT4G36600	99.886	1716.15	17.181	5.54627e-105	7.49418e-104	Late embryogenesis abundant (LEA) protein
AT2G19310	2739.56	46872.2	17.1094	0	0	HSP20-like chaperones superfamily protein
AT1G49450	144.684	2473.41	17.0953	0	0	Transducin/WD40 repeat-like superfamily protein
AT1G12805	3.48536	59.3534	17.0293	1.05733e-15	3.3838e-15	nucleotide binding protein
AT1G06030	6.14114	104.376	16.9962	2.53598e-36	1.38524e-35	Encodes a member of the fructokinase gene family. Nomenclature according to Riggs 2017 has been adopted for the family by the community (personal communication, Boernke, Callis, Granot, Boernke, and Smeekens).
AT3G28210	196.092	3321.08	16.9363	3.1764e-276	1.16331e-274	Encodes a putative zinc finger protein (PMZ).
AT3G09785	1.60013	26.8963	16.8088	2.37462e-10	6.0751e-10	None
AT1G61120	2.66337	44.6615	16.7688	3.55314e-12	9.88725e-12	Encodes a geranyllinalool synthase that produces a precursor to TMTT, a volatile plant defense C16-homoterpene. GES transcript levels rise in response to alamethicin, a fungal peptide mixture that damages membranes. This transcriptional response is blocked in JA biosynthetic and JA signaling mutants, but GES transcript levels still rise in response to alamethicin in mutants with salicylic acid an…
AT1G08923	0.266337	4.42619	16.6187	0.00450785	0.0072372	None
AT2G32130	0.54018	8.97276	16.6107	0.000224439	0.000406664	intracellular protein transporter, putative (DUF641)
AT2G21640	333.399	5530.5	16.5882	0	0	Encodes a protein of unknown function that is a marker for oxidative stress response.Expression in rosette leaves is activated by high concentration of boron.
AT4G25380	10.4363	172.959	16.5728	2.54494e-56	1.93819e-55	stress-associated protein 10
AT3G09450	20.2953	333.996	16.4568	6.82989e-98	8.65895e-97	fusaric acid resistance family protein
AT5G52760	28.396	466.06	16.4129	1.5153e-91	1.80521e-90	Copper transport protein family
AT2G45570	60.7954	978.297	16.0916	2.18029e-201	5.6143e-200	member of CYP76C
AT4G24410	17.6751	283.354	16.0312	1.4691e-80	1.54007e-79	hypothetical protein
AT5G05410	642.083	10289	16.0244	0	0	Encodes a transcription factor that specifically binds to DRE/CRT cis elements (responsive to drought and low-temperature stress). Belongs to the DREB subfamily A-2 of ERF/AP2 transcription factor family (DREB2A). There are eight members in this subfamily including DREB2B. The protein contains one AP2 domain. Overexpression of transcriptional activation domain of DREB2A resulted in significant dr…
AT5G12000	1.32894	21.1932	15.9474	2.05702e-08	4.78696e-08	kinase with adenine nucleotide alpha hydrolases-like domain-containing protein
AT4G21323	67.8522	1078.13	15.8894	1.16103e-307	4.85458e-306	Subtilase family protein
AT5G52300	1063.25	16875	15.8712	5.49386e-234	1.66916e-232	Encodes a protein that is induced in expression in response to water deprivation such as cold, high-salt, and desiccation. The response appears to be via abscisic acid. The promoter region contains two ABA-responsive elements (ABREs) that are required for the dehydration-responsive expression of rd29B as cis-acting elements. Protein is a member of a gene family with other members found plants, an…
AT2G17180	0.265789	4.18722	15.7539	0.00427128	0.00687803	Target promoter of the male germline-specific transcription factor DUO1.
AT1G09510	0.531577	8.37345	15.7521	0.00212112	0.00352144	similar to Eucalyptus gunnii alcohol dehydrogenase of unknown physiological function (GI:1143445), Vigna unguiculata (gi:1854445), NOT a cinnamyl-alcohol dehydrogenase
AT1G67360	1401.58	22032.6	15.7198	0	0	Encodes a small rubber particle protein homolog. Plays dual roles as positive factors for tissue growth and development and in drought stress responses.
AT2G27570	0.265789	4.16724	15.6788	0.00418899	0.006754	P-loop containing nucleoside triphosphate hydrolases superfamily protein
AT1G09950	25.9577	406.834	15.673	1.41388e-125	2.27292e-124	RESPONSE TO ABA AND SALT 1
AT1G47510	84.89	1329.75	15.6644	2.8723e-296	1.13973e-294	Encodes a phosphatidylinositol polyphosphate 5-phosphatase. It can dephosphorylate PI(4,5)P2, PI(3,5)P2, and PI(3,4,5)P3, but, it is not active against PI(5)P or the water soluble inositol(1,4,5)P3 or inositol(1,3,4,5)P4. The transcript levels for this gene rise in response to auxin, ABA, and JA.
AT4G33467	12.2937	192.395	15.6498	1.74031e-41	1.05152e-40	hypothetical protein
AT2G07798	2.13601	33.3967	15.6351	9.10573e-12	2.4864e-11	hypothetical protein
AT1G56060	12.2883	192.079	15.6311	3.81875e-55	2.86412e-54	cysteine-rich/transmembrane domain protein B
AT1G63057	0.531577	8.29518	15.6048	0.00368773	0.00598225	transmembrane protein
ATMG01350	1.0637	16.5869	15.5935	1.52087e-06	3.20018e-06	transmembrane protein
AT5G02635	0.266337	4.14742	15.5721	0.00438008	0.00704397	None
AT3G08435	0.266337	4.14693	15.5702	0.0136128	0.0207162	None
AT4G17580	0.27009	4.18689	15.5018	0.00359681	0.0058414	Bax inhibitor-1 family protein
AT5G05070	0.265789	4.10697	15.452	0.00672701	0.0106005	DHHC-type zinc finger family protein
AT5G58070	5333.22	82391.3	15.4487	0	0	Encodes a temperature-induced lipocalin TIL1. Involved in thermotolerance. Peripherally associated with plasma membrane.
AT3G52350	0.27009	4.16707	15.4285	0.00725215	0.0113916	D111/G-patch domain-containing protein
ATMG00010	0.802764	12.382	15.4242	4.40542e-05	8.43592e-05	hypothetical protein
AT3G24600	1.59693	24.6233	15.4192	1.08427e-08	2.55825e-08	late embryogenesis abundant protein, group 2
AT3G04410	1.87827	28.7702	15.3174	5.78207e-10	1.45404e-09	NAC (No Apical Meristem) domain transcriptional regulator superfamily protein
AT2G07775	0.797915	12.2018	15.2921	8.14947e-05	0.000153085	hypothetical protein
AT3G29380	0.266337	4.0675	15.272	0.00819625	0.0127947	Encodes a TFIIB-related protein expressed in the reproductive organs and seeds. Loss-of-function specifically affects the development of the syncytial endosperm. It is not required for RNA polymerase IV or V activities.
AT1G09500	241.802	3688.17	15.2528	0	0	similar to Eucalyptus gunnii alcohol dehydrogenase of unknown physiological function (GI:1143445), Vigna unguiculata (gi:1854445), NOT a cinnamyl-alcohol dehydrogenase
AT2G09705	0.27009	4.10746	15.2078	0.0236297	0.0349228	None
AT2G40925	1.60178	24.3455	15.1991	1.99266e-08	4.64224e-08	F-box and associated interaction domains-containing protein
AT5G04340	350.847	5329.54	15.1905	0	0	putative c2h2 zinc finger transcription factor mRNA,
AT1G07430	87.1909	1317.99	15.1162	9.00248e-302	3.66858e-300	Encodes a member of the group A protein phosphatase 2C (PP2C) family that is responsible for negatively regulating seed dormancy.
AT4G27790	1.06425	16.0703	15.1001	6.06177e-06	1.22994e-05	Calcium-binding EF hand family protein
AT1G66080	282.65	4267.45	15.098	0	0	hikeshi-like protein
AT5G43300	22.4604	337.113	15.0092	6.86633e-104	9.18121e-103	Encodes a member of the glycerophosphodiester phosphodiesterase (GDPD) family.
AT1G06853	1.87562	28.1119	14.9881	8.89695e-10	2.21608e-09	None
AT2G42475	0.532675	7.97579	14.9731	0.00111291	0.00189643	MATH domain/coiled-coil protein
AT3G07090	2291.56	33984	14.8301	0	0	PPPDE putative thiol peptidase family protein
AT3G55210	1.60068	23.6067	14.7479	1.97076e-08	4.59291e-08	NAC domain containing protein 63
AT5G56570	0.265789	3.86799	14.5529	0.0143864	0.0218288	Leucine-rich repeat (LRR) family protein
AT1G22210	0.799012	11.6247	14.5488	0.000109744	0.000204163	Haloacid dehalogenase-like hydrolase (HAD) superfamily protein
AT1G07460	0.81027	11.7437	14.4936	5.58636e-05	0.000106134	Concanavalin A-like lectin family protein
AT1G33500	14.1886	203.008	14.3078	2.07685e-49	1.43292e-48	tropomyosin
AT3G21890	269.245	3841.42	14.2674	0	0	B-box type zinc finger family protein
AT2G07599	0.265789	3.7884	14.2534	0.00707023	0.0111188	hypothetical protein
AT2G07695	0.265789	3.78791	14.2516	0.00977841	0.0151293	Cytochrome C oxidase subunit II-like, transmembrane domain-containing protein
AT2G30690	7.21518	102.762	14.2424	3.36415e-32	1.68195e-31	lateral signaling target-like protein (Protein of unknown function, DUF593)
AT2G07667	1.33809	19.0404	14.2295	5.21156e-07	1.12491e-06	hypothetical protein
AT2G22240	1865.73	26487.9	14.197	0	0	** Referred to as MIPS1 in Mitsuhashi et al 2008. Myo-inositol-1-phosphate synthase isoform 2. Expressed in leaf, root and silique. Immunolocalization experiments with an antibody recognizing MIPS1, MIPS2, and MIPS3 showed endosperm localization.
AT4G37370	956.227	13561.5	14.1823	5.52266e-239	1.71029e-237	member of CYP81D
AT2G33670	0.802216	11.3652	14.1673	2.85696e-05	5.54523e-05	A member of a large family of seven-transmembrane domain proteins specific to plants, homologs of the barley mildew resistance locus o (MLO) protein. The Arabidopsis genome contains 15 genes encoding MLO proteins, with localization in plasma membrane. Phylogenetic analysis revealed four clades of closely-related AtMLO genes. ATMLO5 belongs to the clade III, with AtMLO7, AtMLO8, AtMLO9, and AtMLO1…
AT5G11977	0.266337	3.76826	14.1484	0.00933756	0.0144874	Encodes a microRNA that targets several SPL family members, including SPL3,4, and 5. By regulating the expression of SPL3 (and probably also SPL4 and SPL5), this microRNA regulates vegetative phase change. MicroRNAs are regulatory RNAs with a mature length of ~21-nucleotides that are processed from hairpin precursors by Dicer-like enzymes. MicroRNAs can negatively regulate gene expression by atte…
AT2G30240	0.54018	7.63576	14.1356	0.00120125	0.00204182	Encodes a plasma membrane localized potassium transporter.
AT3G13229	0.27009	3.80838	14.1004	0.00404888	0.00653918	kinesin-like protein (DUF868)
AT2G36255	0.54018	7.59711	14.064	0.00489694	0.00783345	Encodes a defensin-like (DEFL) family protein.
AT3G25573	0.27009	3.78774	14.024	0.0122835	0.0187913	transmembrane protein
AT2G38350	0.266337	3.72928	14.0021	0.0111312	0.0171295	hypothetical protein
AT2G42560	148.795	2076.81	13.9575	1.49481e-87	1.70409e-86	late embryogenesis abundant domain-containing protein / LEA domain-containing protein
AT3G22090	16.0347	222.365	13.8678	3.80071e-67	3.38335e-66	hypothetical protein
AT1G07850	3.19971	44.3618	13.8643	1.46515e-15	4.66454e-15	transferring glycosyl group transferase (DUF604)
AT5G28470	0.798463	11.0457	13.8336	0.000236123	0.00042717	Major facilitator superfamily protein
AT1G10225	11.7567	161.376	13.7263	1.03133e-46	6.83637e-46	transmembrane protein
AT3G02480	844.602	11540.7	13.6641	1.04316e-121	1.62704e-120	Late embryogenesis abundant protein (LEA) family protein
AT1G48700	0.531577	7.25675	13.6514	0.00130618	0.00221169	2-oxoglutarate (2OG) and Fe(II)-dependent oxygenase superfamily protein
ATCG00300	20.5601	280.018	13.6195	1.23076e-07	2.74782e-07	encodes PsbZ, which is a subunit of photosystem II. In Chlamydomonas, this protein has been shown to be essential in the interaction between PS II and the light harvesting complex II.
AT1G77120	472.755	6429.4	13.5999	1.9858e-268	7.01257e-267	Catalyzes the reduction of acetaldehyde using NADH as reductant. Requires zinc for activity. Dimer. Anaerobic response polypeptide (ANP). Fermentation. The protein undergoes thiolation following treatment with the oxidant tert-butylhydroperoxide. The mRNA is cell-to-cell mobile.
AT4G12410	14.9909	203.763	13.5925	4.42738e-63	3.71937e-62	SAUR-like auxin-responsive protein family
AT5G47830	462.267	6282.64	13.5909	0	0	hypothetical protein
AT4G12735	137.249	1854.59	13.5126	5.101e-208	1.3599e-206	Encodes a peroxisomal protein.
AT2G32140	18.9717	254.534	13.4165	1.84727e-63	1.56208e-62	transmembrane receptor
ATCG00290	16.8127	225.276	13.3992	4.93999e-07	1.06719e-06	tRNA-Ser
AT3G17611	740.982	9916.22	13.3825	0	0	RHOMBOID-like protein 14
AT1G24145	42.5271	567.763	13.3506	3.21623e-160	6.57931e-159	transmembrane protein
AT1G13310	3.7517	49.6249	13.2273	4.29876e-17	1.43888e-16	Endosomal targeting BRO1-like domain-containing protein
AT1G21850	0.265789	3.50897	13.2021	0.0275028	0.0402853	SKU5 similar 8
AT4G29570	0.265789	3.50881	13.2015	0.00573086	0.00909547	Cytidine/deoxycytidylate deaminase family protein
AT5G40790	25.9631	342.686	13.199	1.97996e-61	1.61987e-60	hypothetical protein
AT5G60140	0.266337	3.50914	13.1755	0.0183413	0.0274564	AP2/B3-like transcriptional factor family protein
AT3G57900	0.266337	3.50881	13.1743	0.0202838	0.0301795	import inner membrane translocase subunit Tim17/Tim22/Tim23 family protein
AT1G62510	850.857	11174.7	13.1335	0	0	Bifunctional inhibitor/lipid-transfer protein/seed storage 2S albumin superfamily protein
AT2G07827	0.531577	6.97848	13.1279	0.00163564	0.00274601	hypothetical protein
AT2G38590	0.797366	10.447	13.1019	0.000231502	0.000419166	F-box and associated interaction domains-containing protein
AT3G62260	631.056	8238.41	13.055	0	0	Protein phosphatase 2C family protein
AT1G48325	3.74209	48.5873	12.984	3.67621e-14	1.11375e-13	Expressed protein
AT1G05340	743.99	9658.47	12.982	0	0	cysteine-rich TM module stress tolerance protein
AT5G61180	1.33809	17.366	12.9782	1.24413e-06	2.63015e-06	Putative endonuclease or glycosyl hydrolase
AT4G27845	0.266337	3.4487	12.9486	0.0260697	0.0383195	hypothetical protein
AT2G33590	2416.09	31235.8	12.9282	0	0	Encodes a protein with homology to members of the dihydroflavonol-4-reductase (DFR) superfamily. The expression pattern of AtCRL1 indicates that CRL1 has a role in embryogenesis and seed germination. AtCRL1 is induced by ABA, drought and heat, and is highly expressed in seeds. The mRNA is cell-to-cell mobile.
AT1G15002	0.799012	10.3276	12.9255	0.000320258	0.000572961	Potential natural antisense gene, locus overlaps with AT1G15000
AT3G01830	13.3719	171.969	12.8605	6.88225e-29	3.19739e-28	Calcium-binding EF-hand family protein
AT5G17180	0.27009	3.46868	12.8427	0.0270652	0.039694	hypothetical protein
AT5G00985	27.247	349.73	12.8356	3.81996e-88	4.37226e-87	None
ATMG09980	0.265789	3.40973	12.8287	0.0192346	0.0287031	pre-tRNA tRNA-His (anticodon: GTG);(source:Araport11, TAIR10)
AT5G14345	0.266337	3.40923	12.8004	0.0344259	0.0497421	Encodes a Uclacyanin/Basic blue family protein
AT1G64820	2.93502	37.4038	12.744	1.06122e-12	3.02215e-12	MATE efflux family protein
AT3G24463	442.456	5621.36	12.7049	0	0	nuclear transport factor 2 family protein
AT2G36760	5.33572	67.6071	12.6707	6.54513e-22	2.54711e-21	UDP-glucosyl transferase 73C2
AT5G40382	3.21801	40.6319	12.6264	4.22372e-11	1.11939e-10	Cytochrome c oxidase subunit Vc family protein
AT4G24415	38.2708	479.731	12.5352	1.38882e-143	2.54498e-142	Encodes a microRNA that targets AGL16. MicroRNAs are regulatory RNAs with a mature length of ~21-nucleotides that are processed from hairpin precursors by Dicer-like enzymes. MicroRNAs can negatively regulate gene expression by attenuating translation or by directing mRNA cleavage. Mature sequence: UAGACCAUUUGUGAGAAGGGA
AT5G01380	15.2641	191.149	12.5228	2.9122e-59	2.31757e-58	Homeodomain-like superfamily protein
ATMG09950	0.54018	6.67891	12.3642	0.01038	0.0160168	pre-tRNA tRNA-Tyr (anticodon: GTA);(source:Araport11, TAIR10)
AT5G62040	14.4673	178.745	12.3552	2.13238e-49	1.47044e-48	PEBP (phosphatidylethanolamine-binding protein) family protein
AT3G59030	1.86326	22.9485	12.3163	3.36499e-08	7.73475e-08	Encodes a proton antiporter. Involved in the transportation of proanthocyanidin precursors into the vacuole. In vitro transport experiments showed that cyanidin-3-O-glucoside (anthocyanin) was an effective substrate, whereas the proanthocyanidin precursor epicatechin was not transported. However catechin-3-O-glucoside inhibited anthocyanin transport in a dose-dependent manner suggesting that glyc…
AT3G03165	20.2862	248.469	12.2482	8.20572e-81	8.63737e-80	None
AT5G44065	0.535879	6.55985	12.2413	0.00175184	0.00293264	This gene encodes a small protein and has either evidence of transcription or purifying selection.
AT2G41230	1.60068	19.5788	12.2316	2.39286e-07	5.26184e-07	Encodes an ER-localized plant hormone-responsive gene and appears to act redundantly with ARGOS and ARL during organ growth. Over-expression modifies plant sensitivity to ethylene, leading to improved drought tolerance.
AT3G30210	3.19651	39.0375	12.2126	1.32549e-12	3.75725e-12	Encodes a putative transcription factor, member of the R2R3 factor gene family (MYB121).
ATMG00570	0.532675	6.49908	12.2008	0.00446339	0.00716985	encodes a protein of unknown function. The transcript has extensive RNA editing at the 3' end. Protein has orthologous in other plants and sequence is similar to E. coli ORFs orf154 and orf131, both of unknown function. So far, similar proteins are found only in plants and prokaryotes.
AT4G35680	3.19971	38.9393	12.1696	2.21252e-12	6.21466e-12	selection/upkeep of intraepithelial T-cells protein
AT3G59900	68.9585	837.215	12.1408	1.37715e-148	2.59968e-147	Encodes ARGOS (Auxin-Regulated Gene Involved in Organ Size). Inducible by auxin. Involved in lateral organ size control. Transgenic plants expressing sense or antisense ARGOS cDNA display enlarged or reduced aerial organs, respectively. The alteration in organ size is attributable mainly to changes in cell number and the duration of organ growth.
AT4G24413	0.802216	9.72978	12.1286	0.000220647	0.000400161	hypothetical protein
AT5G15500	230.715	2796.95	12.123	0	0	Ankyrin repeat family protein
AT4G37420	5.07854	61.5083	12.1114	9.46367e-20	3.44968e-19	glycosyltransferase family protein (DUF23)
AT2G07678	0.54018	6.54019	12.1074	0.00226867	0.00375814	hypothetical protein
AT4G15248	96.4551	1162.32	12.0503	6.04096e-200	1.54318e-198	B-box type zinc finger family protein
AT3G21150	375.6	4507.91	12.0019	0	0	Encodes a protein with a B-box domain predicted to act as a transcription factor. Expression of the BBX32 gene is affected by monochromatic red light. Genetic analysis shows BBX32 is under circadian control; it is a morning gene under clock regulation.
AT2G07662	7.75857	93.0713	11.9959	6.93154e-31	3.37225e-30	hypothetical protein
AT4G30380	0.265789	3.16993	11.9265	0.0312205	0.0454044	Encodes a Plant Natriuretic Peptide (PNP). PNPs are a class of systemically mobile molecules distantly related to expansins; their biological role has remained elusive.
AT5G63130	91.539	1091.62	11.9252	3.29108e-296	1.30389e-294	Octicosapeptide/Phox/Bem1p family protein
AT4G14104	0.27009	3.20973	11.8839	0.0275838	0.0403946	capsid-like protein
ATMG00670	10.4503	123.434	11.8115	1.12431e-38	6.42146e-38	transmembrane protein
AT5G25340	0.531577	6.26077	11.7777	0.00369938	0.00600001	Ubiquitin-like superfamily protein
AT5G08090	0.266337	3.1303	11.7531	0.0214387	0.0318166	transmembrane protein
AT2G38240	12.0214	140.901	11.7208	1.11458e-40	6.6253e-40	One of 4 paralogs encoding a 2-oxoglutarate/Fe(II)-dependent oxygenases that hydroxylates JA to 12-OH-JA.
AT3G55790	0.265789	3.11032	11.7022	0.0147632	0.0223595	transmembrane protein
AT4G12731	0.265789	3.11032	11.7022	0.0119109	0.0182528	hypothetical protein
AT2G46670	1.87132	21.8726	11.6884	3.69514e-07	8.03331e-07	CCT motif family protein
AT1G30473	0.27009	3.15045	11.6644	0.014316	0.0217297	Heavy metal transport/detoxification superfamily protein
AT2G32885	0.27009	3.15012	11.6632	0.0111896	0.0172132	Encodes a Rapid ALkalinization Factor (RALF) family protein
AT1G42980	19.2746	224.725	11.6591	1.32987e-65	1.15892e-64	Actin-binding FH2 (formin homology 2) family protein
AT2G30480	539.981	6263.18	11.5989	0	0	hypothetical protein
AT3G46340	0.535879	6.18068	11.5337	0.00282345	0.00463084	Leucine-rich repeat protein kinase family protein
AT4G07535	0.266337	3.07069	11.5293	0.026233	0.0385418	None
AT5G06775	1.07661	12.3612	11.4816	0.000491157	0.000863308	None
AT5G01935	0.54018	6.20049	11.4786	0.00427054	0.00687728	Natural antisense transcript overlaps with AT5G12380
AT1G52680	2.66814	30.5853	11.4632	4.85602e-07	1.04949e-06	late embryogenesis abundant protein-related / LEA protein-like protein
AT5G04210	4.01538	45.7772	11.4005	4.07091e-16	1.32094e-15	CCCH-type zinc fingerfamily protein with RNA-binding domain-containing protein
AT3G56790	6.1664	70.2795	11.3972	5.05444e-22	1.97388e-21	RNA splicing factor-like protein
AT2G17900	500.953	5703.83	11.386	0	0	Homology Subgroup S-ET - Protein containing an interrupted SET domain.
AT2G04038	1.33489	15.1528	11.3513	2.38927e-06	4.96758e-06	basic leucine-zipper 48
AT1G48405	4.54266	50.4615	11.1084	9.18438e-16	2.94554e-15	Kinase interacting (KIP1-like) family protein
AT2G30560	0.532675	5.88176	11.0419	0.0080089	0.0125175	glycine-rich protein
AT3G53040	285.953	3148.12	11.0092	8.9687e-81	9.43661e-80	late embryogenesis abundant protein, putative / LEA protein
AT3G25230	6088.63	66849.3	10.9794	0	0	Encodes a a high molecular weight member of the FK506 binding protein (FKBP) family. It has three FKBP12-like domains, tetratricopeptide repeats, and a putative calmodulin binding domain. Modulates thermotolerance by interacting with HSP90.1 and affecting the accumulation of HsfA2-regulated sHSPs. Belongs to one of the 36 carboxylate clamp (CC)-tetratricopeptide repeat (TPR) proteins (Prasad 2010…
AT1G17540	1.87077	20.5366	10.9776	1.06785e-07	2.39389e-07	kinase with adenine nucleotide alpha hydrolases-like domain-containing protein
AT4G33585	1.60388	17.6055	10.9768	1.16746e-06	2.47214e-06	transmembrane protein
AT4G34380	8.55209	93.8668	10.9759	7.04712e-28	3.20044e-27	Transducin/WD40 repeat-like superfamily protein
AT1G13890	0.531577	5.82182	10.952	0.00690732	0.0108752	Encodes a member of a gene family homologous to mammalian SNAP25, a type of SNARE proteins with two chains. There are three members in Arabidopsis: SNAP30, SNAP29, and SNAP33.
AT2G06945	0.535879	5.86129	10.9377	0.00573592	0.00910238	None
AT5G50360	35.8317	391.636	10.9299	3.15804e-87	3.58746e-86	von willebrand factor A domain protein
AT4G34210	1.07176	11.6844	10.9021	2.205e-05	4.31767e-05	one of 20 SKP1 homologs in Arabidopsis. Protein is most similar to ASK12 and RNAi lines show defects in stamen development.
AT5G15450	9259.97	100793	10.8848	0	0	Encodes a chloroplast-targeted Hsp101 homologue. Functions as a molecular chaperone involved in plastid differentiation mediating internal thylakoid membrane formation and conferring thermotolerance to chloroplasts during heat stress. APG6 is constitutively expressed in the root tips, the organ boundary region, the reproductive tissues of mature plants where plastids exist as proplastids, and sli…
AT1G07663	0.535879	5.82199	10.8644	0.00252292	0.00415944	Natural antisense transcript overlaps with AT1G50660
AT5G03285	169.119	1831.3	10.8285	1.26222e-155	2.49653e-154	other_RNA
AT1G48020	3.74639	40.5339	10.8195	3.01059e-12	8.40576e-12	Pectin methylesterase inhibitor AtPMEI1. Inactivates AtPPME1 in vitro. Localized to pollen tube cell tip.
AT5G09590	4524.2	48888.1	10.8059	0	0	heat shock protein 70 (Hsc70-5); nuclear
ATMG01380	6.39622	69.0234	10.7913	1.89757e-22	7.50523e-22	Mitochondrial 5S ribosomal RNA, which is a component of the 50S large subunit of mitochondrial ribosome.
AT5G35320	730.118	7869.92	10.779	0	0	DBH-like monooxygenase
AT3G22510	0.265789	2.83122	10.6522	0.0344176	0.0497356	Pre-rRNA-processing protein TSR2, conserved region
AT2G07835	0.806517	8.57312	10.6298	0.000297738	0.000534347	hypothetical protein
AT5G19875	526.008	5576.53	10.6016	0	0	transmembrane protein
AT5G18065	130.684	1377.73	10.5425	0	0	target of trans acting-siR480/255 protein
AT4G28280	1.33755	14.0952	10.5381	3.3835e-05	6.53412e-05	LORELEI-LIKE-GPI ANCHORED PROTEIN 3
AT1G43160	350.019	3683.82	10.5246	0	0	encodes a member of the ERF (ethylene response factor) subfamily B-4 of ERF/AP2 transcription factor family (RAP2.6). The protein contains one AP2 domain. There are 7 members in this subfamily.
AT3G10020	5213.8	54850.8	10.5203	0	0	plant/protein
AT1G52890	28.8476	303.003	10.5036	1.92708e-76	1.93258e-75	encodes a NAC transcription factor whose expression is induced by drought, high salt, and abscisic acid. This gene binds to ERD1 promoter in vitro.
AT5G37960	0.265789	2.77161	10.4279	0.027789	0.0406789	GroES-like family protein
AT3G13470	10919.2	113810	10.4229	0	0	Encodes a subunit of chloroplasts chaperonins that are involved in mediating the folding of newly synthesized, translocated, or stress-denatured proteins. Cpn60 subunits are: Cpn60alpha1 (At2g28000), AtCpn60alpha2 (At5g18820), AtCpn60beta1 (At1g55490), AtCpn60beta2 (At3g13470), AtCpn60beta3 (At5g56500), AtCpn60beta4 (At1g26230).
AT5G64170	1580.86	16455	10.4089	0	0	dentin sialophosphoprotein-like protein
AT5G50030	0.266337	2.77111	10.4045	0.0279408	0.0408896	Plant invertase/pectin methylesterase inhibitor superfamily protein
AT4G08415	0.532126	5.50293	10.3414	0.0121328	0.0185717	None
AT2G07728	0.266337	2.75179	10.332	0.0199764	0.029748	hypothetical protein
AT4G38190	0.266337	2.75113	10.3295	0.0292767	0.0427397	encodes a gene similar to cellulose synthase
AT3G14620	3871.9	39885.4	10.3013	0	0	putative cytochrome P450 The mRNA is cell-to-cell mobile.
AT4G35710	0.265789	2.73132	10.2763	0.0210436	0.0312501	DUF241 domain protein, putative (DUF241)
AT3G02205	1.60498	16.4685	10.2609	1.08918e-07	2.44002e-07	None
AT1G19020	369.728	3792.08	10.2564	0	0	CDP-diacylglycerol-glycerol-3-phosphate 3-phosphatidyltransferase
AT2G36815	4.03094	41.1719	10.214	5.10917e-11	1.34905e-10	mid region of cactin
AT1G66500	196.396	2005.89	10.2135	0	0	Pre-mRNA cleavage complex II
AT4G06315	0.27009	2.75113	10.186	0.0169636	0.0254921	None
AT1G32870	1438.66	14629.2	10.1686	0	0	Expression in rosette leaves is activated by high concentration of boron.
AT1G80660	7.48363	75.7423	10.1211	3.20013e-27	1.4328e-26	H[+]-ATPase 9
AT2G08440	3.4655	34.9492	10.0849	3.92507e-12	1.08986e-11	Natural antisense transcript overlaps with AT2G31570
AT4G40010	220.894	2215.85	10.0313	0	0	encodes a member of SNF1-related protein kinases (SnRK2) whose activity is activated by ionic (salt) and non-ionic (mannitol) osmotic stress.
AT5G25600	3.21426	32.2007	10.0181	1.04656e-08	2.47294e-08	putative nucleic-acid protein
AT4G32208	2.66814	26.718	10.0137	2.63599e-10	6.73102e-10	heat shock protein 70 (Hsp 70) family protein
AT3G21660	79.6872	796.742	9.99837	5.78649e-210	1.55394e-208	UBX domain-containing protein
AT2G41730	557.449	5571.75	9.99509	0	0	Expression in rosette leaves is activated by high concentration of boron.
AT4G21440	152.047	1518.58	9.9876	0	0	Encodes a MYB transcription factor involved in wounding and osmotic stress response. Member of the R2R3 factor gene family.
AT3G08590	11218.5	111282	9.91958	0	0	Encodes a 2,3-biphosphoglycerate-independent phosphoglycerate mutase that is involved in pollen development and stomatal movement.
AT1G09140	4442.7	44053.7	9.91596	0	0	Encodes a serine-arginine rich RNA binding protein involved in regulation of splicing (including splicing of itself). Exists as 3 alternative spliced forms that are differentially expressed. Barta et al (2010) have proposed a nomenclature for Serine/Arginine-Rich Protein Splicing Factors (SR proteins): Plant Cell. 2010, 22:2926.
AT1G27730	256.457	2535.92	9.88832	0	0	Related to Cys2/His2-type zinc-finger proteins found in higher plants. Compensated for a subset of calcineurin deficiency in yeast. Salt tolerance produced by ZAT10 appeared to be partially dependent on ENA1/PMR2, a P-type ATPase required for Li+ and Na+ efflux in yeast. The protein is localized to the nucleus, acts as a transcriptional repressor and is responsive to chitin oligomers. Also involv…
AT5G62730	28.3438	278.991	9.8431	6.82431e-73	6.58154e-72	Major facilitator superfamily protein
AT3G48520	228.21	2244.7	9.83611	3.1164e-257	1.05412e-255	CYP94B3 is a jasmonoyl-isoleucine-12-hydroxylase that catalyzes the formation of 12-OH-JA-Ile from JA-Ile. By reducing the levels of this the biologically active phytohormone, CYP94B3 attenuates the jasmonic acid signaling cascade. CYP94B3 transcript levels rise in response to wounding.
AT3G19270	121.642	1195.79	9.83034	3.80358e-300	1.53296e-298	Encodes a protein with ABA 8'-hydroxylase activity, involved in ABA catabolism. Member of the CYP707A gene family.
ATMG01200	3.20401	31.2023	9.7385	3.05572e-10	7.78038e-10	ATPase, F1 complex, alpha subunit
AT1G07350	3174.81	30872.3	9.72413	0	0	Encodes a serine/arginine rich-like protein, SR45a. Involved in the regulation of stress-responsive alternative splicing.
ATMG00140	3.22927	31.401	9.72385	5.99175e-11	1.57706e-10	transmembrane protein
AT2G19900	440.93	4284.26	9.71642	3.68053e-294	1.4537e-292	The malic enzyme (EC 1.1.1.40) encoded by AtNADP-ME1 is expressed in response to developmental and cell-specific signals. The enzyme is active in vitro and appears to function as a homohexamer or homooctamer. It is believed to be a cytosolic protein.
AT4G31870	457.519	4442.91	9.71087	0	0	Encodes glutathione peroxidase.
AT4G25810	836.425	8076.55	9.65604	2.53154e-188	6.09111e-187	xyloglucan endotransglycosylase-related protein (XTR6)
AT4G18280	282.452	2727.11	9.65512	0	0	glycine-rich cell wall protein-like protein
ATMG00120	1.86052	17.9239	9.6338	1.03407e-06	2.19619e-06	reverse transcriptase zinc-binding protein
AT1G68526	2.95113	28.3929	9.62101	8.00376e-08	1.80531e-07	hypothetical protein
AT3G23920	6454.17	62058.2	9.6152	0	0	Encodes a chloroplast beta-amylase. Is necessary for leaf starch breakdown in the absence of BAM3.
AT1G20310	14.1913	136.18	9.59604	4.13144e-31	2.01954e-30	syringolide-induced protein
AT4G26270	575.188	5496.08	9.55528	0	0	phosphofructokinase 3
AT2G26135	0.536427	5.12475	9.55348	0.00550839	0.00875213	RING/U-box protein with C6HC-type zinc finger
AT3G49200	1.33919	12.6809	9.46908	5.13399e-05	9.79088e-05	O-acyltransferase (WSD1-like) family protein
AT1G04567	0.802216	7.57664	9.44464	0.00197175	0.00328322	Natural antisense transcript overlaps with AT1G07220
AT4G34440	1.87937	17.7044	9.42039	5.26711e-06	1.07243e-05	Encodes a member of the proline-rich extensin-like receptor kinase (PERK) family. This family consists of 15 predicted receptor kinases (PMID: 15653807).
AT1G78390	10.6823	100.35	9.39399	5.45429e-28	2.48453e-27	Encodes 9-cis-epoxycarotenoid dioxygenase, a key enzyme in the biosynthesis of abscisic acid. The expression of this gene increases during the first 6h of imbibition.
AT5G02490	1276.77	11990.5	9.39134	0	0	Heat shock protein 70 (Hsp 70) family protein
AT3G58450	75.0294	704.24	9.38618	3.64653e-37	2.0211e-36	Adenine nucleotide alpha hydrolases-like superfamily protein
AT2G42150	26.7749	251.218	9.38258	3.43256e-85	3.80009e-84	DNA-binding bromodomain-containing protein
AT3G11480	1.06425	9.96875	9.36691	0.000995033	0.00170258	The gene encodes a SABATH methyltransferase that methylates both salicylic acid and benzoic acid. It is highly expressed in flowers, induced by biotic and abiotic stress and thought to be involved in direct defense mechanism.
AT1G53610	17.3841	162.51	9.34816	6.23457e-44	3.93946e-43	transmembrane protein
AT5G53870	21.3817	197.567	9.24002	1.25386e-45	8.15361e-45	early nodulin-like protein 1
AT2G47730	22067.4	203838	9.23704	0	0	Encodes glutathione transferase belonging to the phi class of GSTs. Naming convention according to Wagner et al. (2002).
AT1G15990	8.81476	81.0477	9.19454	2.30557e-27	1.03589e-26	Encodes a plasma membrane localized member of the cyclic nucleotide gated channel (CNGC) family that is essential for male reproductive fertility.
AT5G40645	0.536427	4.92442	9.18003	0.00511184	0.00815638	RPM1-interacting protein 4 (RIN4) family protein
AT3G15670	321.518	2946.87	9.16548	1.8871e-61	1.54439e-60	Late embryogenesis abundant protein (LEA) family protein
AT4G10260	0.531577	4.86497	9.15195	0.00399233	0.0064515	Encodes a member of the fructokinase gene family. Nomenclature according to Riggs 2017 has been adopted for the family by the community (personal communication, Boernke, Callis, Granot, Boernke, and Smeekens).
AT4G02655	0.265789	2.4324	9.15164	0.0312699	0.0454685	transmembrane protein
AT1G07807	0.532126	4.86514	9.14283	0.00873219	0.0135909	Natural antisense transcript overlaps with AT1G52510
AT5G05020	0.532126	4.86448	9.14159	0.0266378	0.039103	Pollen Ole e 1 allergen and extensin family protein
AT4G29200	0.532675	4.86481	9.13279	0.020115	0.0299422	Beta-galactosidase related protein
AT4G17210	0.54018	4.90477	9.07988	0.0139866	0.021256	weak chloroplast movement under blue light protein (DUF827)
AT2G07629	5.90061	53.5321	9.07229	6.58172e-17	2.18876e-16	hypothetical protein
AT5G24370	0.532675	4.82501	9.05808	0.017488	0.0262418	Plant invertase/pectin methylesterase inhibitor superfamily protein
AT3G47720	0.797366	7.21762	9.05182	0.0170163	0.0255653	Encodes a protein with similarity to RCD1 but without the WWE domain. The protein does have a PARP signature upstream of the C-terminal protein interaction domain. The PARP signature may bind NAD+ and attach the ADP-ribose-moiety from NAD+ to the target molecule. Its presence suggests a role for the protein in ADP ribosylation.
AT1G69480	284.139	2571.94	9.05169	0	0	EXS (ERD1/XPR1/SYG1) family protein
AT3G22370	5186.44	46920.8	9.04682	0	0	Encodes AOX1a, an isoform of alternative oxidase that is expressed in rosettes, flowers, and root. The alternative oxidase of plant mitochondria transfers electrons from the ubiquinone pool to oxygen without energy conservations. It is regulated through transcriptional control and by pyruvate. Plays a role in shoot acclimation to low temperature. Also is capable of ameliorating reactive oxygen sp…
AT3G19700	0.532675	4.80503	9.02057	0.00784061	0.0122679	Encodes leucine rich repeat (LRR) kinase. Iku2-3 identified in a screen for mutants with abnormal endosperm. Sporophytic recessive mutants have reduced embryo and endosperm size. Seed size is also reduced and the shape is abnormal suggesting an interaction between the endosperm and cell elongation in the integuments.
AT1G07603	0.802764	7.2371	9.01523	0.00211455	0.00351099	Natural antisense transcript overlaps with AT1G50010
AT3G12050	2937.36	26473.5	9.01268	0	0	Aha1 domain-containing protein
AT4G05091	1.60388	14.4552	9.01263	0.000173987	0.000318122	This gene encodes a small protein and has either evidence of transcription or purifying selection.
AT5G51451	49.5633	445.3	8.98447	6.21719e-97	7.78225e-96	Encodes a root meristem growth factor (RGF). Belongs to a family of functionally redundant homologous peptides that are secreted, tyrosine-sulfated, and expressed mainly in the stem cell area and the innermost layer of central columella cells. RGFs are required for maintenance of the root stem cell niche and transit amplifying cell proliferation. Members of this family include: At5g60810 (RGF1), …
AT2G21490	71.856	642.454	8.94084	1.05309e-61	8.66819e-61	dehydrin LEA
AT1G73510	1.59638	14.1766	8.88049	4.08997e-05	7.85471e-05	hypothetical protein
AT5G53120	2091.7	18568.3	8.87713	0	0	encodes a novel spermine synthase and is a paralog of previously characterized spermidine synthases, SPDS1 and SPDS2. SPDS3 forms heterodimers with SDPS2, which in turn forms heterodimers with SDPS1 in vivo. The gene does not complement speDelta3 deficiency of spermidine synthase in yeast but DOES complement speDelta4 deficiency.
AT1G04220	287.681	2547.03	8.85366	0	0	Encodes KCS2, a member of the 3-ketoacyl-CoA synthase family involved in the biosynthesis of VLCFA (very long chain fatty acids).
AT3G03270	1083.85	9573.68	8.833	0	0	HRU1 is a hypoxia induced universal stress protein. It exists as two splice variants with AT3G03270.2 , which contains a putative dimerization domain, the predominant transcript found under anoxia. It is induced by RAP2.12. Subcellular localization is dynamic; under anoxia the localization of HRU1 shifts from cytoplasm to the plasma membrane.
AT5G62020	599.947	5295.94	8.82733	0	0	member of Heat Stress Transcription Factor (Hsf) family The mRNA is cell-to-cell mobile.
AT1G20450	7518.84	65920.7	8.76741	0	0	Encodes a gene induced by low temperature and dehydration. Inhibits e.coli growth while overexpressed. Belongs to the dehydrin protein family, which contains highly conserved stretches of 7-17 residues that are repetitively scattered in their sequences, the K-, S-, Y- and lysine rich segments. LTI29 and LTI30 double overexpressors confer cold tolerance. Localized to membranes and cytoplasm.
AT5G37340	460.402	4032.56	8.75877	0	0	ZPR1 zinc-finger domain protein
AT5G27980	1.87397	16.4087	8.75611	9.77818e-06	1.95861e-05	Seed maturation protein
ATMG01090	5.87481	51.4392	8.7559	6.96257e-16	2.24194e-15	ATP synthase 9 mitochondrial
AT4G25433	3.21582	28.1324	8.74814	3.64285e-09	8.81542e-09	peptidoglycan-binding LysM domain-containing protein
ATCG00270	415.502	3633.18	8.74408	2.10512e-06	4.39567e-06	PSII D2 protein
AT3G22830	80.2388	700.595	8.73137	2.90195e-131	4.87577e-130	member of Heat Stress Transcription Factor (Hsf) family
AT1G20150	0.799012	6.95866	8.70909	0.00258296	0.00425461	Subtilisin-like serine endopeptidase family protein
AT1G08633	2.40665	20.8347	8.65715	5.74142e-08	1.30223e-07	Natural antisense transcript overlaps with AT1G63770
AT2G22590	171.596	1485.2	8.65519	2.82822e-212	7.66726e-211	UDP-Glycosyltransferase superfamily protein
AT3G46080	130.543	1129.86	8.65511	2.58669e-59	2.06364e-58	C2H2-type zinc finger family protein
AT2G29460	282.445	2441.92	8.64566	0	0	Encodes glutathione transferase belonging to the tau class of GSTs. Naming convention according to Wagner et al. (2002).
AT1G26800	666.753	5763.75	8.6445	0	0	RING/U-box superfamily protein
AT2G09510	2.13656	18.4628	8.64136	2.86786e-07	6.27037e-07	Natural antisense transcript overlaps with AT2G44100
AT3G16600	0.799012	6.89823	8.63345	0.00409108	0.00660235	SNF2 domain-containing protein / helicase domain-containing protein / zinc finger protein-like protein
AT1G66570	1.60013	13.7974	8.6227	1.54544e-05	3.05601e-05	sucrose-proton symporter 7
AT2G19630	1.60498	13.8169	8.60878	1.58927e-05	3.14001e-05	F-box and associated interaction domains-containing protein
AT3G15340	198.966	1704.67	8.56765	1.80559e-270	6.4561e-269	Encodes PPI2 (proton pump interactor 2), a homologue of PPI1, a protein that interacts with the plasma membrane H+ ATPase AHA1.
AT3G29000	45.4932	388.758	8.5454	2.69382e-44	1.71142e-43	Calcium-binding EF-hand family protein
AT2G39030	13.0872	111.732	8.53745	1.10242e-19	4.01113e-19	Encodes a protein that acts as an ornithine N-delta-acetyltransferase, leading to the formation of N-delta-actetylornithine. This compound is likely used in plant defense and levels of it are increased in Arabidopsis plants in response to MeJA and ABA. The mRNA is cell-to-cell mobile.
AT5G62800	2.92962	25.0024	8.53436	8.41707e-07	1.79627e-06	Protein with RING/U-box and TRAF-like domain
AT3G25240	3.74959	31.9799	8.52891	7.40381e-12	2.02966e-11	sulfate/thiosulfate import ATP-binding protein, putative (DUF506)
AT4G05915	0.531577	4.5256	8.51353	0.00716252	0.0112556	Natural antisense transcript overlaps with AT4G11670
AT2G36640	70.0545	594.816	8.49075	2.85854e-45	1.84715e-44	Encodes putative phosphotyrosine protein belonging to late embryogenesis abundant (LEA) protein in group 3 that might be involved in maturation and desiccation tolerance of seeds. RFLP and CAPS mapping place it on chromosome 4 but the nucleotide sequence maps it to chromosome 2.
AT4G23570	2590.89	21973.8	8.48117	0	0	Closely related to SGT1B, may function in SCF(TIR1) mediated protein degradation. AtSGT1a and AtSGT1b are functionally redundant in the resistance to pathogenes. AtSGT1b was more highly expressed than AtSGT1. The N-terminal TPR domain of AtSGT1a reduces the steady-state level of Arabidopsis SGT1 proteins whereas the same domain from AtSGT1b enhances SGT1 accumulation. The TPR domain is dispensabl…
AT1G06073	0.532126	4.50611	8.46814	0.0219985	0.032606	None
AT3G17980	5.6102	47.4724	8.4618	2.94376e-12	8.22184e-12	Calcium-dependent lipid-binding (CaLB domain) family protein
AT2G28225	0.531577	4.48613	8.43929	0.0274551	0.0402222	aspartic proteinase CDR1-like protein
AT3G09870	1.3424	11.3257	8.43696	0.000171392	0.000313603	SAUR-like auxin-responsive protein family
AT4G11660	413.062	3476.16	8.41559	0	0	member of Heat Stress Transcription Factor (Hsf) family
AT2G30300	2.92962	24.6423	8.41141	1.06667e-07	2.39146e-07	Major facilitator superfamily protein
AT4G27410	1101.13	9258.33	8.40805	0	0	Encodes a NAC transcription factor induced in response to desiccation. It is localized to the nucleus and acts as a transcriptional activator in ABA-mediated dehydration response.
AT1G02700	113.797	955.584	8.39731	1.10637e-230	3.30662e-229	GATA transcription factor-like protein
AT4G23680	2801.25	23510.3	8.39277	0	0	Polyketide cyclase/dehydrase and lipid transport superfamily protein
AT3G06345	20.0394	167.471	8.3571	3.34388e-24	1.38553e-23	microRNA ath-MIR5642a precursor
AT4G10507	0.532126	4.44667	8.35642	0.0284744	0.0416348	other_RNA
AT1G10370	1959.68	16348.9	8.34264	0	0	Encodes GSTU17 (Glutathione S-Transferase U17). Functions as a negative component of stress-mediated signal transduction pathways in drought and salt stress responses.
AT5G41890	0.54018	4.50611	8.34188	0.0306239	0.0446025	GDSL-motif esterase/acyltransferase/lipase. Enzyme group with broad substrate specificity that may catalyze acyltransfer or hydrolase reactions with lipid and non-lipid substrates.
AT1G68510	0.536427	4.46632	8.32605	0.0115851	0.0177875	LOB domain-containing protein 42
AT4G39340	52.6886	438.617	8.3247	1.5456e-83	1.67498e-82	Encodes a small cysteine-rich protein that is secreted by the egg cell during gamete interactions. The regulated secretion of EC1 by the egg cell upon sperm-egg interaction is proposed to ensure the appropriate localization of the cell-fusion machinery in distinct sperm membrane domains to accomplish gamete fusion.
AT3G29575	1292.99	10760.2	8.32193	0	0	ABI five binding protein 3
AT5G40680	0.81027	6.71854	8.29173	0.00252893	0.00416828	Galactose oxidase/kelch repeat superfamily protein
AT1G51410	1.08036	8.91266	8.24971	0.00215823	0.0035812	similar to Eucalyptus gunnii alcohol dehydrogenase of unknown physiological function (GI:1143445), apple tree, PIR:T16995; NOT a cinnamyl-alcohol dehydrogenase
AT1G08440	2.67564	22.0115	8.22664	2.06487e-07	4.56013e-07	aluminum activated malate transporter family protein
AT5G24110	32.5767	267.39	8.20799	6.55683e-33	3.3373e-32	member of WRKY Transcription Factor; Group III
AT5G47610	1445.8	11833.5	8.18476	0	0	RING/U-box superfamily protein
AT2G29380	24.6024	201.127	8.17512	2.5815e-39	1.49167e-38	highly ABA-induced PP2C protein 3
AT4G26200	229.16	1869.59	8.15843	4.07451e-88	4.66154e-87	Member of a family of proteins in Arabidopsis that encode 1-Amino-cyclopropane-1-carboxylate synthase, an enzyme involved in ethylene biosynthesis. Not expressed in response to IAA.
AT5G14980	0.806517	6.5795	8.15791	0.00968268	0.0149921	alpha/beta-Hydrolases superfamily protein
AT5G13200	489.848	3996.02	8.15768	0	0	Encodes a protein with unknown function that is involved in hormone mediated regulation of seed germination/dormancy.
AT4G13800	185.646	1512.78	8.14873	1.86067e-291	7.27076e-290	magnesium transporter NIPA (DUF803)
AT5G52570	1425.13	11579.4	8.12516	0	0	Converts &#946;-carotene to zeaxanthin via cryptoxanthin.
AT3G12775	1.33864	10.8465	8.10259	0.000265901	0.000478917	ubiquitin-conjugating enzyme family protein
AT1G20350	36.3377	294.343	8.1002	1.66376e-82	1.78495e-81	mitochondrial inner membrane translocase
AT5G10695	4.27687	34.6328	8.0977	3.36557e-11	8.95661e-11	methionyl-tRNA synthetase
AT2G38340	20.8173	168.097	8.07486	7.82155e-48	5.27179e-47	encodes a member of the DREB subfamily A-2 of ERF/AP2 transcription factor family. The protein contains one AP2 domain. There are eight members in this subfamily including DREB2A AND DREB2B that are involved in response to drought.
AT1G52827	204.329	1646.15	8.05635	1.32322e-149	2.51079e-148	Cysteine-rich protein that confers cadmium tolerance to yeast. Homologs are also found in rice, Brassica rapa and pine.
AT4G36990	2540.98	20448	8.0473	0	0	Encodes a protein whose sequence is similar to heat shock factors that regulate the expression of heat shock proteins. Transcript level is increased in response to heat shock. However, overexpression of this gene did not result in the increase of decrease of heat shock proteins.
AT5G02430	199.787	1603.4	8.02557	0	0	Transducin/WD40 repeat-like superfamily protein
AT5G27660	307.397	2466.27	8.02308	0	0	Encodes a protein with similarity to human PARK13, a mitochondrial protease implicated in Parkinson disease. DEG14 is induced by heat stress and involved in degradation of misfolded proteins.
AT5G64210	6.68187	53.5973	8.0213	5.01646e-13	1.45146e-12	encodes an isoform of alternative oxidase, which is expressed in rosettes, stems, and roots. Transcript accumulates in dry seeds and decreased upon germination and is not affected by actinomycin A. Protein is localized to mitochondria.
AT3G26170	133.144	1067.78	8.01974	5.46912e-187	1.30978e-185	putative cytochrome P450
AT1G15460	95.9147	768.8	8.01545	2.76062e-120	4.25155e-119	Encodes a efflux-type boron transporter. Over-expression improved plant growth under B toxic conditions.
AT3G24750	90.6562	725.229	7.99978	2.92292e-75	2.89172e-74	Encodes a member of the LAZY gene family that is expressed in the hypocotyl and the root
AT3G24460	1548.58	12387.2	7.99903	0	0	Serinc-domain containing serine and sphingolipid biosynthesis protein
AT3G08560	1.3424	10.7074	7.97636	0.000585853	0.00102303	vacuolar H+-ATPase subunit E isoform 2
AT2G29450	9973.3	79367.5	7.958	0	0	Encodes a member of the TAU glutathione S-transferase gene family. Gene expression is induced by exposure to auxin, pathogen and herbicides. Naming convention according to Wagner et al. (2002)
AT1G62570	3253.17	25880.8	7.95555	0	0	belongs to the flavin-monooxygenase (FMO) family, encodes a glucosinolate S-oxygenase that catalyzes the conversion of methylthioalkyl glucosinolates to methylsulfinylalkyl glucosinolates The mRNA is cell-to-cell mobile.
AT2G34030	3.48161	27.6542	7.94293	1.84343e-09	4.5271e-09	Calcium-binding EF-hand family protein
AT5G62520	67.1951	533.335	7.93712	1.25834e-159	2.56799e-158	Encodes a protein with similarity to RCD1 but without the WWE domain. The protein does have a PARP signature upstream of the C-terminal protein interaction domain. The PARP signature may bind NAD+ and attach the ADP-ribose-moiety from NAD+ to the target molecule. Its presence suggests a role for the protein in ADP ribosylation. Up-regulated by NaCl. SRO5 and P5CDH (an overlapping gene in the anti…
AT2G18340	6.94189	54.9874	7.92111	3.68697e-11	9.79669e-11	late embryogenesis abundant domain-containing protein / LEA domain-containing protein
AT5G61510	2460.12	19485.1	7.92038	0	0	GroES-like zinc-binding alcohol dehydrogenase family protein
AT3G17790	1417.78	11204.3	7.90271	0	0	Expression is upregulated in the shoot of cax1/cax3 mutant and is responsive to phosphate (Pi) and not phosphite (Phi) in roots and shoots.
AT3G17520	469.861	3704.21	7.88362	1.48731e-115	2.21612e-114	Late embryogenesis abundant protein (LEA) family protein
AT1G61255	37.1469	291.157	7.83798	1.20393e-61	9.8939e-61	hypothetical protein
AT2G21820	130.376	1017.31	7.80289	2.04553e-138	3.62672e-137	seed maturation protein
AT3G58150	66.7549	519.803	7.78673	2.1702e-64	1.85966e-63	Optic atrophy 3 protein (OPA3)
AT4G18790	0.535879	4.16674	7.77554	0.0294847	0.0430336	member of Nramp2 family
AT1G80625	1.3424	10.4275	7.76784	0.000248137	0.000447958	hypothetical protein
AT2G03250	0.531577	4.12695	7.76359	0.026588	0.0390388	EXS (ERD1/XPR1/SYG1) family protein
AT4G14690	1342.33	10418.5	7.76148	1.1358e-121	1.76938e-120	Encodes an early light-induced protein. ELIPs are thought not to be directly involved in the synthesis and assembly of specific photosynthetic complexes, but rather affect the biogenesis of all chlorophyll-binding complexes. A study (PMID 17553115) has shown that the chlorophyll synthesis pathway was downregulated as a result of constitutive ELIP2 expression, leading to decreased chlorophyll avai…
AT5G41071	1.60388	12.4411	7.75687	0.000189042	0.00034484	This gene encodes a small protein and has either evidence of transcription or purifying selection.
AT1G49405	35.3313	274.048	7.75653	9.27384e-76	9.22462e-75	Uncharacterized protein family (UPF0497)
AT3G01925	0.532675	4.12794	7.74945	0.0123517	0.018891	Natural antisense transcript overlaps with AT3G07080
AT3G50980	101.548	784.314	7.72355	1.31421e-94	1.61048e-93	dehydrin xero 1
AT3G02840	15.0396	116.119	7.72085	8.02091e-16	2.57788e-15	ARM repeat superfamily protein
AT3G48835	19.7885	152.768	7.72001	1.17863e-42	7.27205e-42	polynucleotide adenylyltransferase domain/RNA recognition motif protein
AT5G64540	0.532126	4.10746	7.71896	0.00962986	0.0149148	mucin-like protein
AT3G46910	0.806517	6.22015	7.71235	0.00521452	0.00830989	Cullin family protein
AT3G04000	455.04	3508.37	7.71003	0	0	ChlADR is an aldehyde reductase that catalyzes the reduction of the aldehyde carbonyl groups on saturated and alpha,beta-unsaturated aldehydes with more than 5 carbons in vitro. The N-terminal region of this protein directs GFP to the chloroplast where where ChlADR likely helps to maintain the photosynthetic process by detoxifying reactive carbonyls formed during lipid peroxidation. In addition, …
AT3G14200	1019.46	7852.27	7.70235	0	0	Chaperone DnaJ-domain superfamily protein
ATMG00180	0.535879	4.12678	7.70096	0.0140561	0.0213566	cytochrome c biogenesis orf452
AT5G39400	0.536427	4.12711	7.6937	0.0165922	0.0249632	Calcium/lipid-binding (CaLB) phosphatase
AT4G26930	3.20832	24.583	7.66227	4.49631e-08	1.02617e-07	Encodes a putative transcription factor (MYB97).
AT3G48460	1875.28	14363.7	7.65948	0	0	GDSL-motif esterase/acyltransferase/lipase. Enzyme group with broad substrate specificity that may catalyze acyltransfer or hydrolase reactions with lipid and non-lipid substrates.
AT5G41780	10.9733	84.0183	7.65662	2.97065e-22	1.16828e-21	myosin heavy chain-like protein
AT3G04710	1055.69	8071.82	7.64601	0	0	Encodes one of the 36 carboxylate clamp (CC)-tetratricopeptide repeat (TPR) proteins (Prasad 2010, Pubmed ID: 20856808) with potential to interact with Hsp90/Hsp70 as co-chaperones.
AT1G58120	2.66923	20.3976	7.64174	2.93782e-08	6.78079e-08	hypothetical protein
AT4G03450	8.82813	67.3485	7.62885	7.00655e-16	2.25582e-15	Ankyrin repeat family protein
ATMG00660	18.9718	144.707	7.62746	1.95612e-39	1.13285e-38	hypothetical protein
AT5G43450	3050.39	23217.1	7.6112	0	0	encodes a protein whose sequence is similar to ACC oxidase
AT1G79920	11303.1	85863.5	7.59644	0	0	Heat shock protein 70 (Hsp 70) family protein
AT1G19490	340.409	2584.7	7.59292	0	0	Basic-leucine zipper (bZIP) transcription factor family protein
AT5G13080	216.071	1632.45	7.55515	0	0	WRKY75 is one of several transcription factors induced during Pi deprivation. It is nuclear localized and regulated differentially during Pi starvation. RNAi mediated suppression of WRKY75 made the plants more susceptible to Pi stress as indicated by the higher accumulation of anthocyanin during Pi starvation.
AT5G56030	17143.3	129405	7.54842	0	0	A member of heat shock protein 90 (HSP90) gene family. Expressed in all tissues and abundant in root apical meristem, pollen and tapetum. Expression is NOT heat-induced but induced by IAA and NaCl. Interacts with HsfA1d in the cytosol and the nucleus and negatively regulates HsfA1d. Did not bind to AtHsfA4c. The mRNA is cell-to-cell mobile.
AT1G32350	14.442	108.526	7.51465	5.85967e-21	2.2211e-20	alternative oxidase 1D
AT1G30220	136.866	1028.26	7.51289	4.44965e-180	1.02454e-178	Inositol transporter presenting conserved extracellular loop domains homologs of plexins/semaphorin/integrin (PSI) domains from animal type I receptors.
AT4G09150	5559.77	41769.7	7.51285	0	0	T-complex protein 11
AT4G17250	1035.93	7782.68	7.51271	0	0	transmembrane protein
AT4G27940	769.465	5780.27	7.51206	0	0	manganese tracking factor for mitochondrial SOD2
AT4G12530	5.06298	37.9218	7.49003	3.26372e-14	9.90772e-14	Encodes a member of the AZI family of lipid transfer proteins.
AT5G43850	5743.4	42982.5	7.48381	0	0	RmlC-like cupins superfamily protein
AT5G62998	1.06855	7.95564	7.44525	0.00195526	0.00325746	This gene encodes a small protein and has either evidence of transcription or purifying selection.
AT2G41160	1478.41	10994	7.43641	0	0	Ubiquitin-associated (UBA) protein
AT4G38213	2.12905	15.8307	7.43556	1.87953e-05	3.69671e-05	tubulin-tyrosine ligase
AT1G16290	1.3467	9.98873	7.41721	0.00221576	0.00367333	transglycosylase
AT3G08900	2.4115	17.8846	7.41638	2.52012e-06	5.23286e-06	RGP3 is a UDP-arabinose mutase that catalyzes the interconversion between the pyranose and furanose forms of UDP-L-arabinose. It is a reversibly autoglycosylated protein. Fluorescently-tagged RGP3 is found in the cytosol and associated with Golgi-like particles when expressed in tobacco leaves. An RGP3-YFP fusion protein under the control a native promoter can be found in the endosperm of Arabido…
AT3G15500	179.096	1327.44	7.41191	1.42127e-268	5.0398e-267	Encodes an ATAF-like NAC-domain transcription factor that doesn't contain C-terminal sequences shared by CUC1, CUC2 and NAM. Note: this protein (AtNAC3) is not to be confused with the protein encoded by locus AT3G29035, which, on occasion, has also been referred to as AtNAC3. The mRNA is cell-to-cell mobile.
AT1G53680	91.4779	676.839	7.39893	4.82331e-101	6.30492e-100	Encodes glutathione transferase belonging to the tau class of GSTs. Naming convention according to Wagner et al. (2002).
AT3G03470	906.311	6679.01	7.36944	0	0	member of CYP89A
AT1G02820	792.506	5836.17	7.3642	0	0	Late embryogenesis abundant 3 (LEA3) family protein
AT1G62000	1.60333	11.763	7.3366	9.7553e-05	0.000182144	Encodes a member of a mucilage protein family. Predicted in silico to be glycosylated.
AT1G51440	122.225	896.427	7.33424	2.47007e-159	5.03686e-158	Encodes a lipase that hydrolyzes phosphatidylcholine, glycolipids as well as triacylglycerols.
AT1G06180	547.344	4007.71	7.3221	0	0	member of MYB3R- and R2R3- type MYB- encoding genes
AT4G28485	3.7528	27.4738	7.32089	2.93988e-09	7.14934e-09	The structure of this gene is mis-annotated in TAIR10. Please refer to PMID:20712629 and the Comment field on the TAIR locus page for revised annotation.
AT2G18680	19.0088	138.766	7.30011	2.22609e-39	1.28717e-38	transmembrane protein
AT5G24120	3694.82	26953.3	7.29491	0	0	Encodes a specialized sigma factor that functions in regulation of plastid genes and is responsible for the light-dependent transcription at the psbD LRP. Activation of SIG5 is dependent upon blue light and mediated by cryptochromes.
AT2G31590	6.15835	44.9206	7.29427	1.98081e-14	6.06336e-14	hypothetical protein
AT3G17800	4838.65	35254.3	7.28597	0	0	mRNA level of the MEB5.2 gene (At3g17800) remains unchanged after cutting the inflorescence stem
AT5G46795	1.86326	13.5187	7.25537	0.00031016	0.000555437	microspore-specific promoter 2
AT3G63310	2363.87	17130.9	7.24698	0	0	Mediates cell elongation in brassinosteroid signaling.
AT5G46610	3.21051	23.2476	7.2411	1.35651e-06	2.86253e-06	aluminum activated malate transporter family protein
ATMG00040	6.13309	44.4011	7.23959	1.57845e-13	4.65841e-13	ATP synthase subunit C family protein
AT1G20925	1.33544	9.64953	7.22573	0.000154635	0.000284136	Auxin efflux carrier family protein
AT5G11100	332.644	2394.64	7.19881	0	0	Calcium-dependent lipid-binding (CaLB domain) family protein
AT5G53400	1820.77	13075.8	7.18146	0	0	Encodes BOBBER1 (BOB1), a non-canonical small heat shock protein required for both development and thermotolerance. BOB1 is cytoplasmic at basal temperatures but forms heat shock granules containing canonical small heat shock proteins at high temperatures. The mRNA is cell-to-cell mobile.
AT5G53100	2.13711	15.3326	7.17447	5.06504e-05	9.66443e-05	NAD(P)-binding Rossmann-fold superfamily protein
AT1G01940	541.61	3885.23	7.17348	0	0	Cyclophilin-like peptidyl-prolyl cis-trans isomerase family protein
ATMG01410	1.60928	11.5432	7.1729	0.00140609	0.00237538	open reading frame 204
AT1G55230	11.7509	84.255	7.1701	3.03614e-21	1.15769e-20	proteinase inhibitor I4, serpin (DUF716)
AT5G08250	104.88	751.52	7.16554	5.18465e-79	5.3499e-78	Cytochrome P450 superfamily protein
ATMG00810	2.39594	17.1471	7.15672	9.53917e-06	1.91223e-05	DNA/RNA polymerases superfamily protein
AT4G10040	1075.96	7698.5	7.15504	0	0	Encodes cytochrome c. Promoter directs preferential expression in vascular tissues of cotyledons, leaves, roots, and hypocotyls, and in anthers.
AT1G29230	33.6795	239.93	7.12393	2.74122e-49	1.88674e-48	Encodes a member of the SNF1-related kinase (SnRK) gene family (SnRK3.20), which has also been reported as a member of the CBL-interacting protein kinases (CIPK18).
AT1G04247	75.5249	537.177	7.11258	1.21387e-61	9.97236e-61	Natural antisense transcript overlaps with AT1G04220
AT5G43620	101.816	723.107	7.10211	1.85618e-194	4.57329e-193	Pre-mRNA cleavage complex II
AT3G49540	1.06425	7.55682	7.1006	0.00118183	0.00201001	hypothetical protein
AT3G07770	5463.71	38771.7	7.09623	0	0	HEAT SHOCK PROTEIN 89.1
AT5G05490	20.8533	147.841	7.08958	6.56581e-43	4.07849e-42	Encodes a RAD21-like gene essential for meiosis. Encodes a 627 a.a. protein that is slightly longer in the N-terminus than SYN1 BP5.
AT2G32200	17.8721	126.544	7.08052	2.26833e-32	1.13851e-31	cysteine-rich/transmembrane domain A-like protein
AT1G07410	145.218	1024.83	7.05722	8.92828e-284	3.39579e-282	RAB GTPase homolog A2B
AT3G30460	36.911	260.088	7.04636	1.42764e-63	1.21123e-62	RING/U-box superfamily protein
AT1G20440	21106.9	148646	7.04253	0	0	Belongs to the dehydrin protein family, which contains highly conserved stretches of 7-17 residues that are repetitively scattered in their sequences, the K-, S-, Y- and lysine rich segments. Cold regulated gene, amino acid sequence homology with Group II LEA (late embryogenesis abundant) proteins. Also responds to osmotic stress, ABA, dehydration and inhibits e.coli growth while overexpressed. C…
AT1G73010	127.679	898.689	7.03865	3.29271e-104	4.42354e-103	Encodes PPsPase1, a pyrophosphate-specific phosphatase catalyzing the specific cleavage of pyrophosphate (Km 38.8 uM) with an alkaline catalytic pH optimum. Expression is upregulated in the shoot of cax1/cax3 mutant.
AT5G46670	4.26076	29.986	7.03771	1.55186e-07	3.44705e-07	Cysteine/Histidine-rich C1 domain family protein
AT3G19002	2.14461	15.093	7.03764	6.4755e-05	0.000122473	Potential natural antisense gene, locus overlaps with AT3G19000
AT2G21130	1064.2	7470.9	7.02021	0	0	Cyclophilin-like peptidyl-prolyl cis-trans isomerase family protein
AT1G79915	18.1873	127.623	7.01714	1.5029e-37	8.39332e-37	Putative methyltransferase family protein
AT3G44440	4.81165	33.7359	7.0113	4.76011e-10	1.20116e-09	hypothetical protein
AT1G01470	3820.06	26734.7	6.99851	0	0	Encodes late-embryogenesis abundant protein whose mRNA levels are induced in response to wounding and light stress. Might be involved in protection against desiccation.
AT4G28110	85.0026	594.447	6.99328	1.6789e-110	2.38662e-109	Member of the R2R3 factor gene family. Expression is induced in response to desiccation, ABA and salt treatment. Overexpression of Myb41 results in abnormal cuticle development and decreased cell expansion.
AT5G33355	18.5105	129.259	6.98299	3.91094e-16	1.26999e-15	Encodes a defensin-like (DEFL) family protein.
AT1G55980	32.0918	223.881	6.97629	9.97207e-55	7.43575e-54	FAD/NAD(P)-binding oxidoreductase family protein
AT1G24147	44.6298	311.229	6.97357	5.38711e-83	5.80374e-82	transmembrane protein
AT1G11100	316.233	2204.92	6.97246	0	0	SNF2 domain-containing protein / helicase domain-containing protein / zinc finger protein-like protein
AT5G25756	2.93447	20.4167	6.95755	1.15746e-05	2.308e-05	hypothetical protein
AT1G09823	1.32894	9.2304	6.94566	0.00107036	0.00182721	Natural antisense transcript overlaps with AT1G78570
AT2G14760	2.13335	14.8137	6.94388	2.4281e-05	4.73934e-05	basic helix-loop-helix (bHLH) DNA-binding superfamily protein
AT4G28390	787.766	5465.16	6.93754	0	0	Encodes a mitochondrial ADP/ATP carrier protein. Shown in heterologous systems to be located in the plasma membrane. Has comparable affinity for ADP and ATP (in E.coli).
AT4G27190	0.799012	5.54223	6.93635	0.0127515	0.0194677	NB-ARC domain-containing disease resistance protein
AT2G18540	76.3755	529.053	6.92699	8.32015e-43	5.14955e-42	RmlC-like cupins superfamily protein
AT1G64200	1897.4	13128.6	6.91926	0	0	vacuolar H+-ATPase subunit E isoform 3
AT1G55265	0.802764	5.54239	6.90413	0.019398	0.0289336	DUF538 family protein, putative (Protein of unknown function, DUF538)
AT2G07638	10.17	70.1802	6.90072	2.13331e-21	8.18052e-21	hypothetical protein
AT1G06970	5.60151	38.5808	6.88756	1.05713e-10	2.75168e-10	member of Putative Na+/H+ antiporter family
AT3G59530	144.718	995.322	6.87765	6.82536e-237	2.09853e-235	Calcium-dependent phosphotriesterase superfamily protein
AT4G27920	1.068	7.33668	6.86952	0.00643254	0.0101589	Encodes a member of the PYR (pyrabactin resistance )/PYL(PYR1-like)/RCAR (regulatory components of ABA receptor) family proteins with 14 members. PYR/PYL/RCAR family proteins function as abscisic acid sensors. Mediate ABA-dependent regulation of protein phosphatase 2Cs ABI1 and ABI2.
AT3G09525	0.805969	5.52258	6.8521	0.0116377	0.017862	None
AT5G08975	1.60818	11.0055	6.84345	0.000230363	0.000417132	None
AT3G57540	337.519	2307.98	6.83808	0	0	Remorin family protein
AT1G14200	716.166	4890.83	6.82919	0	0	RING/U-box superfamily protein
AT2G07674	1.86162	12.6803	6.81141	0.000127583	0.000235982
AT1G51670	6.15084	41.8919	6.81075	1.07989e-12	3.07361e-12	hypothetical protein
AT3G49160	530.86	3604.87	6.79063	0	0	Expression of the gene is downregulated in the presence of paraquat, an inducer of photoxidative stress.
AT1G57590	173.948	1175.75	6.75917	1.45213e-194	3.58467e-193	Pectinacetylesterase family protein
AT5G59845	40.65	274.226	6.74604	9.81541e-47	6.51139e-46	Member of a family of proteins named as being GA inducible but GASA10 does not appear to be GA induced. It is likely to be secreted as the protein is found in the cell wall.
AT1G76994	1.32894	8.93231	6.72136	0.00450131	0.00722806	hypothetical protein
AT5G42965	5.08229	34.0945	6.70849	1.48886e-09	3.67321e-09	Polynucleotidyl transferase, ribonuclease H-like superfamily protein
AT3G03480	15.4933	103.914	6.70701	1.47334e-17	5.0106e-17	acetyl CoA:(Z)-3-hexen-1-ol acetyltransferase
AT5G35960	46.5559	312.236	6.70669	3.01256e-72	2.87621e-71	Protein kinase family protein
AT3G20180	6.41452	42.967	6.69839	1.57967e-12	4.46198e-12	Copper transport protein family
AT5G35390	1.60873	10.7666	6.69257	0.000495517	0.000870614	Encodes a member of the receptor-like kinase family of genes. In pollen tubes, it accumulates in the plasma membrane of the apical growing tip through the process of exocytosis.
AT3G29810	704.672	4715.24	6.6914	0	0	During the course of seed coat epidermal cell differentiation, COBRA-LIKE 2 plays a role in cellulose deposition into mucilage secretory cells of Arabidopsis seeds. COBRA-LIKE 2 affects mucilage solubility and cellulosic ray formation.
AT5G08730	1.33919	8.95262	6.68509	0.000646902	0.00112527	IBR domain-containing protein
AT1G72100	57.2346	382.447	6.68211	3.0107e-62	2.49737e-61	late embryogenesis abundant domain-containing protein / LEA domain-containing protein
AT4G36950	6.42313	42.8849	6.67664	6.26288e-12	1.72278e-11	member of MEKK subfamily
AT5G64230	452.73	3021.81	6.67464	0	0	1,8-cineole synthase
AT4G18450	7.74456	51.6395	6.66784	5.51602e-17	1.84032e-16	encodes a member of the ERF (ethylene response factor) subfamily B-3 of ERF/AP2 transcription factor family. The protein contains one AP2 domain. There are 18 members in this subfamily including ATERF-1, ATERF-2, AND ATERF-5.
AT1G76650	77.7661	518.303	6.66489	1.13458e-128	1.8744e-127	calmodulin-like 38
AT3G51810	25.6458	170.805	6.66016	2.93729e-10	7.48107e-10	Encodes a ABA-inducible protein that accumulates during seed maturation, in parallel with its corresponding mRNA but with a 3 d delay. During germination, AtEm1 protein undergoes two successive cleavages before being degraded. Both proteins are more stable than the corresponding mRNA. The gene can be activated by the basic leucine zipper transcription factor ABI5. Expressed predominantly in prova…
AT4G30460	747.011	4973.02	6.65722	2.24259e-181	5.21031e-180	glycine-rich protein
AT5G52750	142.449	947.545	6.65182	2.00405e-124	3.19764e-123	Heavy metal transport/detoxification superfamily protein
ATMG01170	24.873	165.242	6.64344	2.77395e-39	1.60179e-38	ATPase subunit 6
ATMG01370	14.1741	94.065	6.6364	5.46072e-25	2.30694e-24	transmembrane protein
AT5G01520	634.024	4187.54	6.60469	0	0	Encodes a cytosolic RING-type E3 ubiquitin (Ub) ligase that is critical for ABA and high salinity responses during germination. AtAIRP2 and SDIR1 likely play a combinatory role in ABA signaling and the response to high salt in Arabidopsis.
AT1G67920	109.62	723.83	6.60308	3.31576e-193	8.1382e-192	hypothetical protein
AT1G07160	42.2296	277.36	6.56792	4.44846e-30	2.12633e-29	Protein phosphatase 2C family protein
AT1G80390	2.67674	17.5446	6.55446	4.17016e-05	8.00392e-05	Member of a multigene family of Auxin responsive genes.
AT4G27657	171.288	1122.22	6.55164	2.19518e-192	5.36731e-191	hypothetical protein
AT1G16850	258.786	1692.89	6.54168	3.3692e-238	1.04214e-236	transmembrane protein
AT2G18690	539.881	3530.68	6.53973	0	0	transmembrane protein
AT1G01520	495.422	3219.3	6.4981	0	0	RVE3 is one of eleven homologous MYB-like transcription factors in Arabidopsis and a member of the RVE8 clade. Plays a minor role in clock regulation.
AT5G60610	71.8965	467.186	6.49804	1.86409e-107	2.58267e-106	F-box/RNI-like superfamily protein
AT1G23070	12.044	78.2548	6.49739	4.80241e-15	1.5032e-14	organic solute transporter ostalpha protein (DUF300)
AT1G53470	533.677	3466.41	6.49532	0	0	mechanosensitive channel of small conductance-like 4
AT5G46660	2.41415	15.6703	6.49103	0.00174262	0.00291758	protein kinase C-like zinc finger protein
AT4G21020	134.641	873.761	6.48954	2.39168e-62	1.98775e-61	Late embryogenesis abundant protein (LEA) family protein
AT1G56440	590.742	3832.46	6.48754	0	0	Encodes one of the 36 carboxylate clamp (CC)-tetratricopeptide repeat (TPR) proteins (Prasad 2010, Pubmed ID: 20856808) with potential to interact with Hsp90/Hsp70 as co-chaperones.
AT2G20880	83.5022	540.432	6.47207	2.57201e-88	2.94914e-87	Encodes ERF53, a drought-induced transcription factor. Belongs to the AP2/ERF superfamily, and has a highly conserved AP2 domain. Regulates drought-responsive gene expressions by binding to the GCC box and/or dehydration-responsive element (DRE) in the promoter of downstream genes. Overexpression of AtERF53 driven by the CaMV35S promoter resulted in an unstable drought-tolerant phenotype in T2 tr…
ATCG00280	766.598	4940.83	6.44514	3.92381e-06	8.04214e-06	chloroplast gene encoding a CP43 subunit of the photosystem II reaction center. promoter contains a blue-light responsive element.
AT5G26865	8.81632	56.6231	6.42253	2.26657e-15	7.17859e-15	AGAMOUS-like MADS-box protein
AT3G23990	8381.55	53736.3	6.41126	0	0	mitochondrial chaperonin HSP. assist in rapid assembly of the oligomeric protein structures in the mitochondria.
AT3G03520	1440.94	9230.44	6.40583	0	0	Lysophosphatidic acid phosphatase highly expressed during phosphate starvation and abiotic stresses. Role in lipid synthesis.
AT5G62490	65.7996	421.201	6.40128	2.81672e-72	2.69124e-71	Part of the AtHVA22 family. Protein expression is ABA- and stress-inducible.
AT1G32970	0.81027	5.18387	6.3977	0.0152884	0.0231031	Subtilisin-like serine endopeptidase family protein
AT2G27420	686.308	4389.27	6.39548	0	0	Cysteine proteinases superfamily protein
AT4G17788	4.01163	25.5413	6.36682	4.71739e-08	1.07538e-07	Encodes a microRNA that targets several ARF family members (ARF10, ARF16, ARF17). MicroRNAs are regulatory RNAs with a mature length of ~21-nucleotides that are processed from hairpin precursors by Dicer-like enzymes. MicroRNAs can negatively regulate gene expression by attenuating translation or by directing mRNA cleavage.Mature sequence: UGCCUGGCUCCCUGUAUGCCA. Pri-mRNA coordinates for MIR160b (…
AT2G32190	122.469	778.925	6.36017	1.08887e-59	8.71945e-59	cysteine-rich/transmembrane domain A-like protein
AT2G07698	20.0376	127.18	6.34708	3.92476e-36	2.13657e-35	ATPase, F1 complex, alpha subunit protein
AT2G46830	4601.15	29175	6.34079	0	0	Encodes a transcriptional repressor that performs overlapping functions with LHY in a regulatory feedback loop that is closely associated with the circadian oscillator of Arabidopsis. Binds to the evening element in the promoter of TOC1 and represses TOC1 transcription. CCA1 and LHY colocalize in the nucleus and form heterodimers in vivo. CCA1 and LHY function synergistically in regulating circad…
AT3G23250	38.3002	242.4	6.32896	8.05189e-23	3.21287e-22	Member of the R2R3 factor gene family.
AT5G57050	880.603	5571.2	6.32658	0	0	Encodes a protein phosphatase 2C and is involved in ABA signal transduction. Binds fibrillin preprotein in vitro and in vivo.
AT1G02460	61.8064	390.662	6.32074	3.86872e-76	3.86616e-75	Pectin lyase-like superfamily protein
AT3G19580	381.527	2410.94	6.31918	2.60318e-287	1.00348e-285	Encodes zinc finger protein. mRNA levels are upregulated in response to ABA, high salt, and mild desiccation. The protein is localized to the nucleus and acts as a transcriptional repressor.
AT3G09440	19409.2	122616	6.31739	0	0	Heat shock protein 70 (Hsp 70) family protein
AT1G29680	6.1621	38.8583	6.30602	6.19994e-10	1.55623e-09	histone acetyltransferase (DUF1264)
AT5G01300	75.856	477.231	6.29127	5.49119e-22	2.14183e-21	PEBP (phosphatidylethanolamine-binding protein) family protein
AT5G45690	32.8774	206.576	6.28323	1.84088e-34	9.68459e-34	histone acetyltransferase (DUF1264)
AT5G47450	721.832	4534.46	6.28187	3.72154e-68	3.36538e-67	Tonoplast intrinsic protein, transports ammonium (NH3) and methylammonium across the tonoplast membrane, gene expression shows diurnal regulation and is upregulated by ammonium (NH3).
AT5G17030	1.33004	8.33382	6.26584	0.00241468	0.00398765	UDP-glucosyl transferase 78D3
AT5G04840	207.435	1298.86	6.26151	1.21855e-241	3.81976e-240	bZIP protein
AT5G58590	1626.4	10158.2	6.2458	0	0	Encodes a Ran-binding protein 1 homolog (RanBP1).
AT5G59820	465.579	2902.06	6.23324	1.55392e-274	5.6587e-273	Encodes a zinc finger protein involved in high light and cold acclimation. Overexpression of this putative transcription factor increases the expression level of 9 cold-responsive genes and represses the expression level of 15 cold-responsive genes, including CBF genes. Also, lines overexpressing this gene exhibits a small but reproducible increase in freeze tolerance. Because of the repression o…
AT4G11220	2512.87	15660.2	6.23199	0	0	VIRB2-interacting protein 2
AT1G17710	16.2929	101.465	6.22758	4.77509e-26	2.08169e-25	Encodes a phosphoethanolamine/phosphocholine phosphatase. It is likely to be involved in the liberation of inorganic phosphate from intracellular sources. Expression is upregulated in the shoot of cax1/cax3 mutant.
AT5G22610	1.34294	8.35347	6.22026	0.00392838	0.00635376	F-box/RNI-like/FBD-like domains-containing protein
AT4G24960	1353.86	8403.26	6.20689	0	0	Homologous to a eukaryote specific ABA- and stress-inducible gene first isolated from barley. Groups in one subfamily with ATHVA22E. Along with other members of the ATHVA22 family, it may be involved in regulation of autophagy during development. The mRNA is cell-to-cell mobile.
AT4G30470	3097.91	19218.8	6.20379	0	0	NAD(P)-binding Rossmann-fold superfamily protein
AT5G64750	65.5204	405.637	6.191	1.26085e-112	1.82984e-111	Encodes a putative transcription factor containing an AP2 domain. Is a member of the ERF (ethylene response factor) subfamily B-4 of ERF/AP2 transcription factor family. Expressed in response to ABA, osmotic stress, sugar stress and drought. Mutants are hypersensitive to these stresses. May be involved in regulation of ABA mediated stress response. The mRNA is cell-to-cell mobile.
AT2G21940	968.818	5985.87	6.17853	0	0	Encodes a shikimate kinase. Its transcripts appear to be expressed most highly in mature embryos and senescing leaves, and its transcript levels rise during heat stress and recovery. It is believed to be localized to the chloroplast.
AT4G22620	12.0188	74.2494	6.17778	3.07289e-17	1.0349e-16	SAUR-like auxin-responsive protein family
AT5G01180	206.442	1272.32	6.16311	1.71245e-152	3.32807e-151	Encodes a dipeptide transporter expressed in pollen and ovules during early seed development. GFP-tagged PTR5 localizes to the plasma membrane.
AT3G09400	18.1863	112.074	6.16253	2.65454e-28	1.21762e-27	Similar to POLTERGEIST (POL) protein phosphatase 2C. No phenotype observed in plants homozygous for a null allele. Ubiquitously expressed.
AT1G29640	330.527	2035.37	6.15793	0	0	senescence regulator (Protein of unknown function, DUF584)
AT2G46270	1662.34	10227.1	6.15222	0	0	encodes a bZIP G-box binding protein whose expression is induced by ABA. It has been shown to bind to Adh that contains the G-box and is induced by cold and water deprivation. GBF3 has been shown to be expressed mostly in the root and dark-grown leaves. GBF3 can act as homodimers and as heterodimers with GFB1, GBF2 and GBF4. In addition, GBF3!?s DNA binding activity is enhanced by GIP1, GPRI1 and…
AT3G22910	116.135	713.459	6.14334	4.40092e-27	1.96564e-26	ATPase E1-E2 type family protein / haloacid dehalogenase-like hydrolase family protein
AT2G24683	4.55931	27.9716	6.13504	2.66946e-07	5.85153e-07	hypothetical protein
AT1G43800	128.499	788.304	6.13472	8.56187e-35	4.53121e-34	Plant stearoyl-acyl-carrier-protein desaturase family protein
AT1G08973	2.39539	14.6535	6.11739	0.00016173	0.0002966	Natural antisense transcript overlaps with AT1G68290
AT1G59218	6.43704	39.3563	6.11403	4.19212e-13	1.21609e-12	Disease resistance protein (CC-NBS-LRR class) family
AT3G55840	84.1929	514.458	6.11047	1.08929e-118	1.66361e-117	Hs1pro-1 protein
AT1G48100	157.992	963.818	6.10043	4.8359e-113	7.03411e-112	Pectin lyase-like superfamily protein
AT1G62760	63.9135	388.527	6.07895	1.23933e-84	1.36146e-83	Pectin methylesterase inhibitor that controls PME activity and pectin methylesterification during Botrytis infection.
AT5G40940	1.60068	9.66951	6.04088	0.000871553	0.00149848	putative fasciclin-like arabinogalactan protein 20
AT5G56600	1535.07	9269.93	6.03878	0	0	Encodes profilin3, a low-molecular weight, actin monomer-binding protein that regulates the organization of actin cytoskeleton. Originally known as profilin5, and later named profilin3. Expressed in vegetative organs. Mutants have slightly elongated petioles.
AT3G24640	4.55236	27.4743	6.03518	1.86919e-07	4.13831e-07	lyase
AT5G23480	200.316	1207.5	6.02799	5.84741e-231	1.7517e-229	SWIB/MDM2, Plus-3 and GYF domain-containing protein
AT4G06935	2.66118	16.0109	6.01645	1.25185e-05	2.49137e-05	None
AT4G07820	249.446	1499.3	6.01053	3.04813e-128	5.0131e-127	CAP (Cysteine-rich secretory proteins, Antigen 5, and Pathogenesis-related 1 protein) superfamily protein
AT5G43640	2.13601	12.8204	6.00206	0.000118585	0.000220148	Ribosomal protein S19 family protein
AT4G13290	173.784	1042.12	5.9966	3.46318e-204	9.04477e-203	putative cytochrome P450
AT1G48220	1.60764	9.6307	5.9906	0.000716469	0.00124141	Protein kinase superfamily protein
AT2G37770	2304.29	13787.6	5.98344	0	0	Encodes an NADPH-dependent aldo-keto reductase that can act on a wide variety of substrates in vitro including saturated and unsaturated aldehydes, steroids, and sugars. GFP-tagged AKR4C9 localizes to the chloroplast where it may play a role in detoxifying reactive carbonyl compounds that threaten to impair the photosynthetic process. Transcript levels for this gene are up-regulated in response t…
AT2G42065	33.952	203.108	5.9822	4.02114e-36	2.18857e-35	DnaJ domain protein
AT5G07650	68.2328	408.172	5.98204	1.30859e-81	1.38939e-80	Actin-binding FH2 protein
AT3G50400	363.05	2164.9	5.96309	1.28857e-83	1.39821e-82	GDSL-motif esterase/acyltransferase/lipase. Enzyme group with broad substrate specificity that may catalyze acyltransfer or hydrolase reactions with lipid and non-lipid substrates.
[truncated: 8,187 more rows]

## Sheet: 3
Table S3. Genes significantly upregulated compared to control (p < 0.05) in Col seedlings subjected to high light stress.
[truncated: 8,463 more rows]

[truncated: 47 more sheets: 4, 5, 6, 7, 8, 9, 10, 11, 12, 13, 14, 15, 16, 17, 18, 19, 20, 21, 22, 23 …]
